# Supplementary material for: Sphingolipids Are Required for Efficient Triacylglycerol Loss in Conjugated Linoleic Acid Treated Adipocytes
Source: PLoS One. 2015 Apr 23;10(4):e0119005. doi: 10.1371/journal.pone.0119005 (PMC4407960; doi:10.1371/journal.pone.0119005)
Supplement: S1 Dataset — 3T3-L1 adipocytes were treated with 100 μM LA (LA) or t10c12 CLA for 0.5 or 12 h and harvested for analysis of 261 metabolites (Materials and Methods). (XLS) [file pone.0119005.s001.xls]

## Sheet: Explanation
	RawData		raw ion counts
	NormImpData		counts for each sample are normalized by BRADFORD
			then, each biochemical is re-scaled to have median equal to 1
			lastly, missing values are imputed with the minimum
	* indicates compounds that have not been officially "plexed" (based on a standard), but we are confident in its identity
	Heatmap of data		This is the heatmap associated with the statistical analysis of the data
			Indicates ratios, p- and q-values for each comparison
			0.55	Green: indicates significant difference (p≤0.05) between the groups shown; GREEN indicates a metabolite ratio of < 1
			1.71	Red: indicates significant difference (p≤0.05) between the groups shown; RED indicates a metabolite ratio of > 1
			1.43	Bold blue: narrowly missed statistical cutoff for significance; 0.05<p<0.10
			1.2	Non-colored text and cell: mean values are not significantly different for that comparison
				Blue-shaded cell (ANOVA): indicates p≤0.05

## Sheet: RawData
									SAMPLE_NAME	UNNE-00001	UNNE-00002	UNNE-00003	UNNE-00004	UNNE-00005	UNNE-00006	UNNE-00007	UNNE-00008	UNNE-00009	UNNE-00010	UNNE-00011	UNNE-00012	UNNE-00013	UNNE-00014	UNNE-00015	UNNE-00016	UNNE-00017	UNNE-00018	UNNE-00019	UNNE-00020	UNNE-00021	UNNE-00022	UNNE-00023	UNNE-00024
									SAMPLE_ID	489098	489099	489100	489101	489102	489103	489104	489105	489106	489107	489108	489109	489110	489111	489112	489113	489114	489115	489116	489117	489118	489119	489120	489121
									BRADFORD	14	11	12.1	13.1	12.6	19.8	13.2	14.4	13.7	14	18.5	14.1	14.9	13.5	9.7	17.2	14.1	20.9	15.6	11.5	8.8	15.6	12.2	19.3
									CLIENT_ID	N01	N02	N03	N04	N05	N06	N07	N08	N09	N10	N11	N12	N13	N14	N15	N16	N17	N18	N19	N20	N21	N22	N23	N24
									TIME	0.5	0.5	0.5	0.5	0.5	0.5	0.5	0.5	0.5	0.5	0.5	0.5	12	12	12	12	12	12	12	12	12	12	12	12
									TREAT_TIME	LA 0.5	LA 0.5	LA 0.5	LA 0.5	LA 0.5	LA 0.5	CLA 0.5	CLA 0.5	CLA 0.5	CLA 0.5	CLA 0.5	CLA 0.5	LA 12	LA 12	LA 12	LA 12	LA 12	LA 12	CLA 12	CLA 12	CLA 12	CLA 12	CLA 12	CLA 12
BIOCHEMICAL	SUPER_PATHWAY	SUB_PATHWAY	METABOLON_ID	PLATFORM	KEGG_ID	CAS	RI	MASS	TREATMENT HMDB_ID	LA	LA	LA	LA	LA	LA	CLA	CLA	CLA	CLA	CLA	CLA	LA	LA	LA	LA	LA	LA	CLA	CLA	CLA	CLA	CLA	CLA
1-arachidonoylglycerophosphoethanolamine*	Lipid	Lysolipid	35186	LC/MS neg			5731	500.3		43172.8	61165	40411.1	69282.5	98006.2	72698.6	46384.9	106126	55363.2	53789	126256	98534	45016.5	91233.8	68595.4	54914.7	43749.3	97206.3	49319.8	52164.7	49758.2	81699.5	118226	93500.9
1-arachidonoylglycerophosphoinositol*	Lipid	Lysolipid	34214	LC/MS neg	C03819		5479	619.4		99947.2	114886	98105.3	167269	351995	243062	126813	160854	170762	105875	302245	122124	79920.5	147610	48249.4	225764	218759	102243	102101	34537.6		147215	283333	90186.4
1-heptadecanoylglycerol (1-monoheptadecanoin)	Lipid	Monoacylglycerol	34391	GC/MS			2156	385.2		109048	192654	206022	263111	242395	230406	172985	200445	270334	277876	244586	238266	177820	177922	89016	253227	233378	193837	335068	301827	196804	298254	395010	434311
1-heptadecanoylglycerophosphocholine	Lipid	Lysolipid	33957	LC/MS pos		50930-23-9;	5750	510.4		308018	637536	319789	317669	297378	399145	435970	548691	142066	363418	774260	916032	306537	346473	521208	142171	51130.2	351584	424643	791971	523284	1.02203e+06	2.11222e+06	1.60441e+06
1-heptadecanoylglycerophosphoethanolamine*	Lipid	Lysolipid	37419	LC/MS neg			6029	466.3		349452	395412	468980	583516	457680	460678	385238	1.38586e+06	595986	497761	1609270	335232	369911	983154	192978	340624	377869	225865	358801	287262	211222	248212	1.70469e+06	395099
1-linoleoylglycerophosphocholine	Lipid	Lysolipid	34419	LC/MS pos	C04100		5574	520.4		226133	121379	55571.9	18606	74712.6		204820	179805	44596.1	66945.1	178366	108165	160631	196932	328080	103093		204345	228506	254035	386590	350846	529507	631613
1-linoleoylglycerophosphoethanolamine*	Lipid	Lysolipid	32635	LC/MS neg			5725	476.3		74457	87378.9	56174.9	56100.7	99621.8	66761.2	137872	252138	138370	41148.5	125489	65955.5	101516	244117	112195	133963	125936	128287	285597	166607	106447	117494	317995	81321.1
1-methylnicotinamide	Cofactors and vitamins	Nicotinate and nicotinamide metabolism	27665	LC/MS pos	C02918	1005-24-9;	688	137.1	HMDB00699	2614420	3020385	1915202	2179021	2387520	2385461	2981024	2352922	2603669	1952809	2541791	2403463	1794993	2593095	2118774	2655424	2767818	2331571	2186488	1323625	1650156	2403135	2212767	2133629
1-myristoylglycerol (1-monomyristin)	Lipid	Monoacylglycerol	35625	GC/MS		75685-84-6;	2052	343.2		364191	602704	317135	349619	576127	582828	281088	556548	459720	319412	557288	431047	372129	359359	245797	492917	492340	185925	731138	459535	347594	423298	612945	575961
1-myristoylglycerophosphocholine	Lipid	Lysolipid	35626	LC/MS pos		20559-16-4;	5481	468.3		190958	174587	85717.9	107055	44573.8	143464	176171	209299	48738.3	100876	144755	158762	113725	216750	168913	40504.1		126994	105301	371277	261735	197783	437007	537652
1-oleoylglycerol (1-monoolein)	Lipid	Monoacylglycerol	21184	GC/MS	C01885	111-03-5;	2181.2	397.4		162814	204697	147971	208752	561710	414921	153094	167890	214993	200761	242147	216817	171772	177739	33363	245838	167190	230688	217412	135142	100535	183324	255705	443226
1-oleoylglycerophosphocholine	Lipid	Lysolipid	33960	LC/MS pos	C03916	19420-56-5;	5700	522.4	HMDB02815	329150	436547	170454	384424	172368	290561	532827	392334	110588	335467	566345	821870	308962	414408	535520	197533	101114	447335	229910	435208	487785	963372	773645	1717717
1-oleoylglycerophosphoethanolamine	Lipid	Lysolipid	35628	LC/MS pos			5662	480.2		195009	358815	122702	251878	98681.6	143553	433072	358616	68250.1	200811	462496	521116	179333	368462	273911	93636.3	35697.2	214721	177007	358330	300395	601739	397126	869256
1-oleoylglycerophosphoinositol*	Lipid	Lysolipid	36602	LC/MS neg	C03819		5577	597.4		515563	330601	441468	542274	480676	763826	784762	768396	708993	524965	457665	384857	374514	585764	90084.4	480118	565464	363101	616249	132888	173222	348538	727659	336029
1-palmitoleoylglycerophosphocholine*	Lipid	Lysolipid	33230	LC/MS pos			5524	494.3		2.35203e+06	1.68676e+06	670219		696497	1.33763e+06	1776578	1727417	277017	909183	1.28606e+06	1.54942e+06	1.01778e+06	1.82835e+06	1.32286e+06		207727	890445	538471	1.56668e+06	1.63256e+06	2.29722e+06	3.93713e+06	3.05482e+06
1-palmitoleoylglycerophosphoethanolamine*	Lipid	Lysolipid	34565	LC/MS neg			5661	450.4		392439	480440	270347	383248	590674	568759	685438	848323	478457	277788	1.04478e+06	342228	318844	748018	207784	383004	394888	232351	426967	326444	359679	525394	990465	389587
1-palmitoleoylglycerophosphoinositol*	Lipid	Lysolipid	36618	LC/MS neg	C03819		5442	569.3		229625	134067	128517	108879	277008	173422	248244	252113	217168	154169	242738	181987	149381	267143	39183.9	163571	197235	63016.8	176409	51348.8	63249.9	122082	230556	57490.2
1-palmitoylglycerol (1-monopalmitin)	Lipid	Monoacylglycerol	21127	GC/MS	C01885	542-44-9;	2119.5	371.3		1.307e+06	1.9344e+06	1.58582e+06	2097894	2.23902e+06	2.22157e+06	2.2697e+06	2360633	2.64122e+06	2165747	2.59307e+06	2.08005e+06	1.6709e+06	1.4386e+06	771336	2.17767e+06	1.85457e+06	2152192	3.91901e+06	3.59066e+06	1.97607e+06	1.85235e+06	2634196	4.98154e+06
1-palmitoylglycerophosphocholine	Lipid	Lysolipid	33955	LC/MS pos	C04102	17364-16-8;	5671	496.4		2138346	2.86297e+06	1.62185e+06	2.40354e+06	1.00207e+06	1627571	3.34171e+06	2.81531e+06	849269	2.01197e+06	2.31174e+06	3.62877e+06	2.0931e+06	2821280	2.98546e+06	1.00948e+06	398051	2.80584e+06	1.93689e+06	4.40349e+06	4.01629e+06	5338412	5770170	9.58404e+06
1-palmitoylglycerophosphoethanolamine	Lipid	Lysolipid	35631	LC/MS neg			5940	452.3		526377	525397	648223	636770	531228	581608	849053	1917786	1018346	476479	1.52008e+06	635940	535033	1.3792e+06	240164	475655	537590	478165	877317	714875	555668	597945	1.93711e+06	1.02664e+06
1-palmitoylglycerophosphoinositol*	Lipid	Lysolipid	35305	LC/MS neg	C03819		5573	571.3		704559	571021	822572	664182	643700	681556	1.24428e+06	1.32388e+06	1.34175e+06	688087	735936	599521	723409	972524	159626	500644	590337	585125	1.14055e+06	636368	464427	596581	1.31026e+06	860463
1-pentadecanoylglycerol (1-monopentadecanoin)	Lipid	Monoacylglycerol	34385	GC/MS			2085	357.3		707534	855548	845202	1.07165e+06	1.66277e+06	1.67749e+06	1.04429e+06	961559	1.11429e+06	1069770	2.02165e+06	1.12297e+06	803968	861298	437946	1.27481e+06	1.39709e+06	721514	1.21404e+06	930537	708763	899273	1.52519e+06	1.14998e+06
1-pentadecanoylglycerophosphocholine*	Lipid	Lysolipid	37418	LC/MS pos			5563	482.3		1.11279e+06	1.06985e+06	493519	575041	422592	649949	925671	1.0532e+06	222540	659771	740794	899281	634487	1071326	869085	214264	125678	560928	406458	1.27126e+06	1.12567e+06	1.1656e+06	2.5896e+06	1.90574e+06
1-stearoylglycerol (1-monostearin)	Lipid	Monoacylglycerol	21188	GC/MS	C01885	123-94-4;	2186.6	399.4		174913	198101	195210	209761	313957	237001	234793	250375	295202	327433	302248	281900	236015	190505	153856	265920	187290	343254	356747	458764	304242	313880	381376	724420
1-stearoylglycerophosphocholine	Lipid	Lysolipid	33961	LC/MS pos		19420-57-6;	5844	524.4		903179	1.27404e+06	734274	1.07919e+06	601273	856715	1.34813e+06	1.575e+06	388236	1.17961e+06	998831	1.98441e+06	996708	1.18832e+06	1.63733e+06	483962	166740	1359382	1.22012e+06	3.27483e+06	2.25663e+06	3.23367e+06	3.65008e+06	6.98734e+06
1-stearoylglycerophosphoethanolamine	Lipid	Lysolipid	34416	LC/MS pos		69747-55-3;	5842	482.3		731758	1.17644e+06	708427	951261	426591	580393	1.29099e+06	1.599e+06	400889	1115439	1.00358e+06	1.36143e+06	767628	1.06201e+06	863618	262558	104901	759296	663038	1.50144e+06	1.06403e+06	1.73632e+06	2.21332e+06	2.39265e+06
1-stearoylglycerophosphoinositol	Lipid	Lysolipid	19324	LC/MS neg	C03819		5800	599.4		531071	422922	647553	706308	544517	646954	853296	1.15927e+06	1.05772e+06	925790	788875	812765	685784	650766	222056	697518	500482	745059	1.38942e+06	1.21509e+06	803861	1043359	1.69208e+06	1.60588e+06
1,2-dipalmitoylglycerol	Lipid	Diacylglycerol	35727	GC/MS		40290-32-2;	2638.5	313.3	HMDB05200	NA		67338	73463		102783	65305	102303	65557			65875.4	33183	82958		60065		93110.1	101341	172536		48473	160719	73739
1,3-dipalmitoylglycerol	Lipid	Diacylglycerol	35728	GC/MS		26657-95-4 ;	2667.9	371.3		NA	27281	72795	31006.4	35251	39768	27950	27341	32997.1	30535	8027	15590	13544	28054.6		26730	42247		45335.8	54328.2	21287		49371	31476
10-heptadecenoate (17:1n7)	Lipid	Long chain fatty acid	33971	LC/MS neg		29743-97-3;	5558	267.3		20214762	21020128	22365108	24997774	40107302	36837476	14580259	21374726	20253790	21549026	39984489	20815365	17157462	24372310	11463730	27132362	24132898	17347394	13712502	11070881	11500169	28187178	27123958	14750249
10-nonadecenoate (19:1n9)	Lipid	Long chain fatty acid	33972	LC/MS neg		73033-09-7;	5775	295.4		2117608	2050622	2174597	3456128	6559436	4397829	2382500	2682884	2725812	3147302	5087517	2859043	2260113	2158716	1244340	4018252	2527891	2283458	2015447	1485442	1401746	4119525	3542823	2830764
13S-hydroxy-9Z,11E-octadecadienoic acid	Lipid	Fatty acid, monohydroxy	37374	LC/MS neg	C14762	29623-28-7;	5251	295.3	HMDB04667	855044	1108038	801654	546005	1726393	2448722	2276200	2117631	1840337	1099398	1084694	2198037	1487501	978143	1469460	1445361	647870	4649716	2634450	1324213	859285	2044471	297906	2569861
2'-deoxycytidine	Nucleotide	Pyrimidine metabolism, cytidine containing	15949	LC/MS pos	C00881	951-77-9;	1256	228	HMDB00014	15853.2	27302.8			55357.1	43732.3	21579	23190.3	15799.7		31013.5	22161.8		31700.2	18449.5	34844.9	32114.6	22535	19598.2	27181.1	19093.3	29251.1	39198.4	50916.2
2-arachidonoylglycerophosphocholine*	Lipid	Lysolipid	35256	LC/MS pos			5524	544.3		168229	279965	67121.9	251421	42151.5	159036	150672	182010	17432.9	179371	63271.5	293524	128115	122869	435932	87040.6		280544	66715.4	326632	246121	254253	160473	518221
2-arachidonoylglycerophosphoethanolamine*	Lipid	Lysolipid	34656	LC/MS pos			5525	502.3		2.35833e+06	2.75287e+06	1.15616e+06	2.71828e+06	843489	1.73735e+06	2.05092e+06	2.26373e+06	652612	2.55834e+06	1.34012e+06	3.7015e+06	1.67865e+06	2.08707e+06	3.68331e+06	1.0223e+06	205709	2.17899e+06	1.14408e+06	3.09455e+06	2304211	2624045	3.11225e+06	2.83532e+06
2-docosahexaenoylglycerophosphoethanolamine*	Lipid	Lysolipid	34258	LC/MS pos			5512	526.2		1.05756e+06	1.11878e+06	508564	1.08578e+06	240413	756837	696113	781186	153422	1.08563e+06	360602	1.29529e+06	680482	751198	1.17096e+06	299583	64561	698570	309580	579117	508562	967177	1.10163e+06	847211
2-docosapentaenoylglycerophosphoethanolamine*	Lipid	Lysolipid	34875	LC/MS pos			5548	528.2		873120	894424	379527	834850	137790	535590	693533	658507	114611	797966	368818	1.18719e+06	638107	633712	1.08067e+06	169070	69304	621281	316074	856650	614961	730106	1.01092e+06	554944
2-hydroxyglutarate	Lipid	Fatty acid, dicarboxylate	37253	GC/MS	C02630	40951-21-1;	1576	247	HMDB00606	113516	84282.2	36302		63187	90319	193523	92577.8	50555.9	35092	130136	76893	30303.9	198636	42164	35700	48192.4	125499	30800.4	14464	45847	48132.2	40521.8	44303
2-hydroxypalmitate	Lipid	Fatty acid, monohydroxy	35675	LC/MS neg		764-67-0;	5508	271.3		1.11461e+06	1.48093e+06	910366	873755	1.6333e+06	1.32723e+06	1173659	2.68527e+06	758451	1.68599e+06	915890	1.01444e+06	874892	2.36301e+06	1.97808e+06	966053	529839	2.87033e+06	1.50425e+06	2.14302e+06	1.61147e+06	2.09803e+06	455579	1.48599e+06
2-hydroxystearate	Lipid	Fatty acid, monohydroxy	17945	LC/MS neg	C03045	629-22-1;	5705	299.4		180692	200358	91716	117767	227599	216509	163102	458150	64522.8	166120	136840	156088	81508	387544	263517	108400	87262	350414	193949	340092	276618	238059	92891.5	216432
2-linoleoylglycerophosphocholine*	Lipid	Lysolipid	35257	LC/MS pos			5544	520.4		666758	528925	245981	156701		133582	225504	246347	76273.7	133264	145600	193187	446809	424081	1.21532e+06	208703	164989	908183	255917	277056	318321	325182	427854	496472
2-linoleoylglycerophosphoethanolamine*	Lipid	Lysolipid	34666	LC/MS pos			5541	478.3		888450	857846	390940	553942	129216	321231	400051	353281	154043	442561	136622	548115	970937	1.17253e+06	1.57802e+06	357355	73542.5	844900	385508	648128	312971	342512	417208	373160
2-methylbutyroylcarnitine	Amino acid	Valine, leucine and isoleucine metabolism	35431	LC/MS pos		31023-25-3;	2439	246.1	HMDB00378	NA	23317	25616.7	55695.6	62131.8	95384.8	55631.5		25143.7	45885.8	68824.7	110001	52559.6	34414.5	22674.5	55464.6	33679.8	160398	100009		35325.9	51800.7	28709.1	129557
2-methylmalonyl carnitine	Lipid	Carnitine metabolism	35482	LC/MS pos		149181-64-6;	1539	262.1		32553.6	63713.5	34364.5	138011	249410	263279	47189.7	53407.4	45794.9	141141	311796	188740		30620.6	37658.3	346024	204717	179159	58834.4	24929	31597.8	245852	135682	146980
2-myristoylglycerol (2-monomyristin)	Lipid	Monoacylglycerol	34383	GC/MS		27214-38-6;	2040	285.2		68470		49410	38074.2	107340	82774		71788		35326.8	86312.3	70263		66259		139307	76215.4	132525	92953.8	86127.2	67573.2	71019	105322	118926
2-myristoylglycerophosphocholine*	Lipid	Lysolipid	35681	LC/MS pos			5450	468.3		51812.2	58684		41819.7		41567.3		51239.7				62951.9	36041.2	41636.2	98147.5	18702.3			28898	107064	70984		82347.6	118611
2-oleoylglycerol (2-monoolein)	Lipid	Monoacylglycerol	35848	GC/MS		3443-84-3;	2170	410.1		NA				74643.8				28225.6		31529.8	36613.5				59127.5	39862	45637.4			22374.1	48656.2		34628.3
2-oleoylglycerophosphocholine*	Lipid	Lysolipid	35254	LC/MS pos			5640	522.4		664442	896469	373632	766592	204184	436456	770820	552393	182774	685683	316410	1.22021e+06	506886	494499	859102	221095	53472.5	670034	236929	729460	603256	897760	701598	1.49468e+06
2-oleoylglycerophosphoethanolamine*	Lipid	Lysolipid	35683	LC/MS pos			5625	480.2		803260	994714	519481	976174	180475	502660	1.04146e+06	699470	216299	926478	361513	1.30622e+06	742345	799558	1.08322e+06	212925	31618.4	663109	395346	1.14458e+06	871065	812669	830934	650457
2-palmitoleoylglycerophosphocholine*	Lipid	Lysolipid	35819	LC/MS pos			5482	494.3		3.08618e+06	2.76468e+06	1.10832e+06	2.10481e+06	753181	1.18146e+06	2.41435e+06	2.31674e+06	550576	2259964	1.0965e+06	2.62663e+06	948647	2.17739e+06	2075347	551315	163713	1.26494e+06	758341	2.34173e+06	1.70933e+06	2.51382e+06	2.57043e+06	3.14403e+06
2-palmitoleoylglycerophosphoethanolamine*	Lipid	Lysolipid	34871	LC/MS pos			5487	452.1		2.03468e+06	3.32934e+06	1.86114e+06	2.78979e+06	783856	1.31074e+06	2.53827e+06	2.26839e+06	647027	2.76232e+06	1.05217e+06	3.1338e+06	2.21759e+06	1.97574e+06	2.19268e+06	672836	119428	959832	830859	3294603	2.07287e+06	2.37771e+06	2.90165e+06	1.61833e+06
2-palmitoylglycerol (2-monopalmitin)	Lipid	Monoacylglycerol	33419	GC/MS		23470-00-0;	2108	129		466515	711190	556036	748168	1.18635e+06	1054388	700879	902371	870009	581858	959653	724780	678515	543140	292985	901014	752420	1.13124e+06	1.34416e+06	1.15276e+06	674571	925003	1.2176e+06	2.18626e+06
2-palmitoylglycerophosphocholine*	Lipid	Lysolipid	35253	LC/MS pos			5604	496.3		193826	291113	66511.3	146093	73665.6	169082	235843	226253	35420	165447	88128.1	334082	220902	220123	511721	82779.6		284242	138475	529772	358589	317757	395416	736263
2-palmitoylglycerophosphoethanolamine*	Lipid	Lysolipid	35684	LC/MS pos			5598	454.2		91843.7		22511	59666.1			46352	105353				62086.7	66434	94677.5	87098.8			36874.1		190660	133235	52059.1	116454	167600
2-phosphoglycerate	Carbohydrate	Glycolysis, gluconeogenesis, pyruvate metabolism	35629	GC/MS	C00631	70195-25-4;	1734	459.1	HMDB03391	55265.9	47634	33294	38817	96195.2	79268.2	80804	37915	66992.5	38415	118324	94974.1	48447.8	108564		123614	100099	144796	96460.9	20821		133365	77506.4	190038
3-(4-hydroxyphenyl)lactate	Amino acid	Phenylalanine & tyrosine metabolism	32197	LC/MS neg	C03672	6482-98-0;	1395	181.1	HMDB00755	477747	463321	302292	339870	416156	455725	673978	489082	441397	289302	635134	384800	196438	537195	282368	334242	266407	593562	291069	277024	339544	415571	290067	506063
3-dehydrocarnitine*	Lipid	Carnitine metabolism	32654	LC/MS pos	C02636	10457-99-5;	1020	160.2		65555	71622.2	68875.9	94077.6	182833	200617	85394.1	53511	66358.3	106022	235902	145656	62981.7	73933	44517.7	198819	129714	222492	61508.5	37581.3	28332.9	216335	106377	199089
3-phosphoglycerate	Carbohydrate	Glycolysis, gluconeogenesis, pyruvate metabolism	1414	GC/MS	C00597	80731-10-8;	1753.6	299	HMDB00807	1921628	2422067	2155388	2796736	3769371	3368726	3588696	2090709	3461311	2566017	4626752	3866502	3025542	5065899	2247283	4905688	4496574	6878829	4515240	1374858	2207050	6290420	3481630	8764779
3-phosphoserine	Amino acid	Glycine, serine and threonine metabolism	543	GC/MS	C01005	407-41-0;	1777.6	356.1	HMDB00272	45909.6	81236.8	103461	178644	149954	125654	98074.8	111471	157236	107641	108354	110859	144859	174801	73319	235584	126931	147613	224520	26861.9	44550.2	207390	120136	88644.9
4-hydroxybutyrate (GHB)	Lipid	Fatty acid, monohydroxy	34585	GC/MS	C00989	502-85-2;	1277	233.1	HMDB00710	48568	101405	57485	70186.6	63206	123095	103382	60482.4	91627	64183.2		51252.7	40406.6	112425	19756	86890.9	56715	187830	79321.9	51997.9	43160	84717		186183
4-methyl-2-oxopentanoate	Amino acid	Valine, leucine and isoleucine metabolism	22116	LC/MS neg	C00233	816-66-0;	2200	129.2	HMDB00695	15077.8	14830.3	15892.2	12714	13271.9	34191.7	42122.8	12162.1	14699.4	9240.1	26450.4	13769	12291.1	29096.1	13226.1	40005.3	21446.5	22084	22328.1	8396.07	12000.1	23110.6	10327.5	27489.3
5-dodecenoate (12:1n7)	Lipid	Medium chain fatty acid	33968	LC/MS neg		2430-94-6;	5206	197.2	HMDB00529	31533.3	22183.2	24471.5	31508.3	37665.1	61202.6	24237.7	28193.4	32104.9	14970	39502.9	18318.5	38210.1	47232.2	7746.99	18054.6	10224.8	21571	24597	12590.6	13132	15929.8	38939.6	15325.6
5-methyltetrahydrofolate (5MeTHF)	Cofactors and vitamins	Folate metabolism	18330	LC/MS neg	C00440	68703-91-3;	1838	458.2	HMDB01396	8285.25	10102.6	6797.72	8427.54	4229.4	11908.8	14391.2	6711.19	6802.12	6580.3	14580.9	16966.3	8550.96	6480.08		13400.5	18065.8	16921.4	19115			12692.4	13022.1	37348.6
5-methylthioadenosine (MTA)	Amino acid	Polyamine metabolism	1419	LC/MS pos	C00170	2457-80-9;	2427	298.1	HMDB01173	814426	708416	534415	630174	683168	773773	791830	774016	615965	654070	767483	701144	725022	688313	523609	854698	851162	878394	905458	660019	611835	608262	696092	904596
5-oxoproline	Amino acid	Glutathione metabolism	1494	LC/MS neg	C01879	98-79-3;	744	128.2	HMDB00267	247022	319042	225754	294793	314808	419459	295271	331005	308551	254604	338716	372032	496706	298075	219477	316061	285336	476604	529319	221764	197474	280092	272573	459829
6-phosphogluconate	Carbohydrate	Nucleotide sugars, pentose metabolism	15442	LC/MS neg	C00345	921-62-0;	588	275.1	HMDB01316	378661	638838	872144	472586	1.19672e+06	786081	591915	553822	1.11684e+06	442126	897150	597513	480088	715138	287593	737442	692869	578244	684831	470243	262778	1.0571e+06	770402	753624
7-alpha-hydroxycholesterol	Lipid	Sterol/Steroid	35692	GC/MS	C03594	566-27-8;	2300	456.2	HMDB01496	NA	22336			28572	30256			7614	21419		13291	21968.5			32307.2		85279		27011	22120	30594
7-beta-hydroxycholesterol	Lipid	Sterol/Steroid	35092	GC/MS	C03594	566-27-8;	2340	456.4	HMDB06119	49080	51625.2	32615	39883.4	37725	80813	50061.6	63508.4	47289.7	53858.1	39424	45362	51818	84865	59678	63551.1	36120.4	165971	99046	84952	47458.6	47164	19039	29897
acetylcarnitine	Lipid	Carnitine metabolism	32198	LC/MS pos		5080-50-2;	1203	204.2		130428	208721	125734	300423	438431	862831	258856	175482	194000	255117	599804	696153	191918	301452	141355	852674	428451	878958	201137	98353.5	216934	967277	286042	916932
adenine	Nucleotide	Purine metabolism, adenine containing	554	GC/MS	C00147	73-24-5;	1804.2	264	HMDB00034	NA		149486	43633.7	227839	232222	215832	141107	154576	143366	279015	201462	168528	180202	103352	271066	287576	286100	214734	148297	125436	194190	189336	212763
adenosine	Nucleotide	Purine metabolism, adenine containing	555	LC/MS pos	C00212	58-61-7;	1605	268.1	HMDB00050	321463	367345	390952	523011	384162	767352	514358	678153	415194	619495	582438	700805	745183	460756	455150	676459	853659	751871	709545	263648	330358	310090	534441	515815
adenosine 2'-monophosphate (2'-AMP)	Nucleotide	Purine metabolism, adenine containing	36815	LC/MS pos	C00946	130-49-4;	1625	348.1	HMDB11617	387512	578442	405950	755713	1.0171e+06	1.10961e+06	654646	612175	588821	817159	1.18454e+06	885056	644859	685887	629004	1.26996e+06	1.09119e+06	1.13534e+06	1.08469e+06	612804	666646	1.19989e+06	1.01446e+06	1.43378e+06
adenosine 3'-monophosphate (3'-AMP)	Nucleotide	Purine metabolism, adenine containing	35142	LC/MS pos	C01367	84-21-9;	1451	348.1	HMDB03540	97886.1	150856	114654	410336	115903	487926	391270	361374	173278	362583	417025	471895	1.10237e+06	265140	212895	393694	758921	534841	1.08116e+06	49326.9	146831	102194	215318	233981
adenosine 5'-diphosphate (ADP)	Nucleotide	Purine metabolism, adenine containing	3108	LC/MS neg	C00008	20398-34-9;	800	426.1	HMDB01341	56028.1	63488.9	25221.3	67670.1	48993	72679.7	75978.1	83906.1	65282.2	63987.2	95980.7	89686.5	93409.3	85518	59753.2	75818.6	96413.7	111058	139710	61368.5	61279.9	72380.6	62793.2	99860.6
adenosine 5'-monophosphate (AMP)	Nucleotide	Purine metabolism, adenine containing	32342	LC/MS pos	C00020	149022-20-8;	1210	348.1	HMDB00045	1.16505e+06	1602569	1.09192e+06	2.3252e+06	1.02513e+06	1.84578e+06	2.49e+06	2.21125e+06	1.47228e+06	2.014e+06	1.80742e+06	2.08432e+06	4.49962e+06	1.7631e+06	1.53881e+06	1.87601e+06	2.17954e+06	2.60766e+06	3582078	821778	1.18507e+06	1.07677e+06	1.60303e+06	1.68594e+06
adenosine 5'diphosphoribose	Cofactors and vitamins	Nicotinate and nicotinamide metabolism	558	LC/MS neg	C00301	68414-18-6;	964	558.1	HMDB01178	94692.1	184448	91417.5	96680.5	80334	195697	64481.1	184178	68647.1	91745.2	199261	181546	113494	89170.1	120869	183013	172655	151520	91815.2	108109	89791.3	80915.1	134990	141481
adrenate (22:4n6)	Lipid	Long chain fatty acid	32980	LC/MS neg	C16527	2091-25-0;	5684	331.3	HMDB02226	818514	628686	770471	755414	1.19184e+06	1.11564e+06	749696	945520	718337	703157	1.93156e+06	1.15496e+06	588877	1.58062e+06	474785	1.10456e+06	749919	1.11464e+06	904138	916693	660984	1.61756e+06	1.93872e+06	1.47822e+06
alanine	Amino acid	Alanine and aspartate metabolism	1126	GC/MS	C00041	56-41-7;	1147.6	115.9	HMDB00161	6580915	8946321	9019816	8492301	14370015	13318728	8573928	6779074	12255402	7605920	11813328	11297950	7974730	11190168	5298131	16559085	10488688	23180021	10256067	5473165	5074243	15601391	9212522	19689601
alanylalanine	Peptide	Dipeptide	15129	LC/MS neg	C00993	1948-31-8;	815	159.2	HMDB03459	55446	28521	30204.6	16822.9	54670.3	27715.9	33752.1	20538.9	31521.3	13199.9	43533.9	21121.5	10938.1	28202.2	6945.63	29258.1	33511.8	12268.4	13655.9	7384.44	5467.96	30313.9	21690.4	9313.02
alanylhistidine	Peptide	Dipeptide	37090	LC/MS neg			891	225		41385.9	29114.6	35360.7	24586	58415.3	41121.5	33953.3	25728.6	35506	25522.4	48589.9	25556.8	21012.3	35648.6		34890.3	31996.7	20841.4	26027.7	15669.4	8753.12	39825.2	28504.6	16991
alanylleucine	Peptide	Dipeptide	37093	LC/MS neg			2234	201.1		203014	95947.1	93651.1	47252.6	145233	70752.8	83744.7	58110.3	87182.6	44583	88910.8	48819.2	36009.7	66419	17258.1	84115.6	84226.1	41905.7	29215.7	28633.8	13408.1	61971.5	49595.2	31022.1
alanylthreonine	Peptide	Dipeptide	37085	LC/MS neg			827	189		81019.4	59094.9	60242.8	36524.7	83971.3	58001.2	47976.1	48280.2	56427.2	26961.6	76151.1	35585.2	29381.6	49759.1	14695.1	63615.8	64508.1	20140.2	24230.3	25077.7	14204.7	51641.4	46137	21780.7
alanyltyrosine	Peptide	Dipeptide	37098	LC/MS pos			1713	253		226997	117029	125017	47866.7	288548	162322	137198	44516.1	101023	81615.3	280159	37220.9	71620	134983	31533.8	163510	118563	96404	74567.4			98799.3	75452.4	74093.9
alanylvaline	Peptide	Dipeptide	37084	LC/MS pos			1513	189		224472	149255	160181	66336.1	229172	135423	119108	81238.4	143595	47285.8	157394	89858.6	67718.4	112326	35921.8	137819	178944	59436.5	130239	29321.7	19386.3	113898	89602	56504.8
alpha-tocopherol	Cofactors and vitamins	Tocopherol metabolism	1561	GC/MS	C02477	59-02-9;10191-41-0;	2305.4	502.5	HMDB01893	NA			40846.3	26930.6	43361.1					36236.7	40482							20930				34768	20122.8
arachidonate (20:4n6)	Lipid	Long chain fatty acid	1110	LC/MS neg	C00219	506-32-1;	5525	303.4	HMDB01043	6307297	7517877	8239614	9030442	12993049	10747203	6845567	10196727	9958568	9122326	14714935	9450908	6110998	8849570	5190674	8317800	7364611	5793766	8048529	7582438	8365389	15994677	15575505	12056253
arginine	Amino acid	Urea cycle; arginine-, proline-, metabolism	1638	LC/MS neg	C00062	1119-34-2;	728	173.2	HMDB03416,HMDB00517	124325	235520	207072	187459	315739	241891	236881	184292	285280	163334	234811	157457	192320	217737	166872	219280	184454	279663	206052	104728	100481	283870	190845	287110
asparagine	Amino acid	Alanine and aspartate metabolism	512	GC/MS	C00152	70-47-3;	1617.5	188	HMDB00168	983100	1.33399e+06	851148	884946	1.53335e+06	1.49112e+06	1568497	995625	1.34969e+06	950553	1.85606e+06	1.31553e+06	689755	1.80004e+06	623096	1.71453e+06	1.08219e+06	2.28156e+06	1022997	656331	590022	1.97209e+06	976747	2.29048e+06
aspartate	Amino acid	Alanine and aspartate metabolism	15996	GC/MS	C00049	56-84-8;	1529.7	232	HMDB00191	13970492	11682058	12179211	14721932	13808632	14881978	15395041	10510276	14592878	12773566	14684791	13589482	10977931	13142530	6988831	21014791	17015097	24446536	14933574	5210710	6371821	16414738	13658737	19333537
aspartylphenylalanine	Peptide	Dipeptide	22175	LC/MS pos		13433-09-5;	2538	281.1	HMDB00706	284495	73478.4	78325.7	27340.4	91446.8	36876.9	45164.7	49382.3	66284.2	33973.2	34234.7	28514.5	15623	51998.6	22960.8	55944.7	52824.4	67492.5		73469.1	23050.3	36741.4	29658.3	63061.9
beta-alanine	Amino acid	Alanine and aspartate metabolism	55	GC/MS	C00099	56-41-7;107-95-9;	1451.8	174	HMDB00056	154850	152862	82124.2	235512	274748	583046	191084	59486.2	150477	97400	280379	463205	164219	124177	92806.4	560909	385004	780320	133575	26478	121050	177208	161066	496311
beta-hydroxyisovalerate	Amino acid	Valine, leucine and isoleucine metabolism	12129	LC/MS neg		625-08-1;	1043	117.1	HMDB00754	91870.6	60684.6	36873.7	56154.6	56764.4	60844.6	90154.4	62057.2	71446.2	39056.8	49492.2	52149.5	211371	75068.3	54888.1	84604.9	74314.3	115458	192719	33806.7	31109.5	29446.4	49851.2	101230
betaine	Amino acid	Glycine, serine and threonine metabolism	3141	LC/MS pos	C00719	107-43-7;	721	118.2	HMDB00043	171568	211363	234753	468190	266511	347714	250895		256397	357086	273098	358537	189401		228843	369978	386147	399236				373450	263850	361808
C-glycosyltryptophan*	Amino acid	Tryptophan metabolism	32675	LC/MS pos			1912	367.1		93147	155592	94514.4	161174	168823	276623	144351	141171	141043	171398	211929	221232	136833	143010	120975	259474	179848	356355	201337	97057.8	108736	233116	157382	396977
caprate (10:0)	Lipid	Medium chain fatty acid	1642	LC/MS neg	C01571	112-37-8;	5092	171.2	HMDB00511	91399.7	83229.9	79471.4	85402.7	101367	127247	96782.4	95687.5	81995.4	59073.9	102179	89455.2	87144.5	76762.8	46803.3	94013.2	100429	94460.8	84240.9	67241.1	44087.4	78661.8	81551	69074.8
caproate (6:0)	Lipid	Medium chain fatty acid	32489	LC/MS neg	C01585	142-62-1;	2766	115.2	HMDB00535	22714.3	18198.9	13752.1	9375.77	15022.6	28005.3	22165.1	23389.4	17646	15513.8	9276.7	13523.7	20362.6	11453	17904.5	8499.98	17584.6	19756.4	22376.3	15974.8	10236.2	19929.4	15653.8	15968
caprylate (8:0)	Lipid	Medium chain fatty acid	32492	LC/MS neg	C06423	124-07-2;	4367	143.2	HMDB00482	31881.7	15879.3	17089	15068.7	22868.3	35229.1	31423.6	28095.7	29693	15585.2	21199.8	20792	30392	17595.9	16203.9	23724.3	24214.4	37620.1	30383.7	20120.8	16186.7	18988.7	20730.2	25778.1
carnitine	Lipid	Carnitine metabolism	15500	LC/MS pos	C00487	461-05-2;	702	162.2	HMDB00062	731149	765293	410146	1.42237e+06	1.52074e+06	1.87576e+06	869382	500395	685123	1.299e+06	2.12803e+06	1.67141e+06	475971	676803	580129	2.03482e+06	1.38977e+06	1.94613e+06	752932	348739	398832	1.70041e+06	914118	1.69669e+06
cholesterol	Lipid	Sterol/Steroid	63	GC/MS	C00187	57-88-5;	2316.9	329.3	HMDB00067	6573284	7306678	6792976	7438346	8324228	9863363	6674716	7921465	6855744	7374781	8401709	9145132	7013783	7605388	5225722	11149726	5918192	10278376	8089663	8087829	6516300	8698916	9094226	9391763
choline	Lipid	Glycerolipid metabolism	15506	LC/MS pos	C00114	67-48-1;	674	104.2	HMDB00097	2549495	2925796	2518028	3221771	4039715	4407590	3376561	2444711	3737906	2843693	3347924	3961461	3630442	3076391	2856773	4355495	3768036	4994869	4606666	2228671	2518609	3800652	3441253	4648354
choline phosphate	Lipid	Glycerolipid metabolism	34396	LC/MS pos	C00588	72556-74-2;	695	184.1	HMDB01565	380485	363980	335217	450440	313157	324714	333117	235846	360114	531858	387578	451874	564829	381662	618780	360336	262400	491553	640653	642030	720511	677957	563938	740277
cis-vaccenate (18:1n7)	Lipid	Long chain fatty acid	33970	GC/MS	C08367	693-72-1;	1987	339.3		885828	1.06317e+06	1.05928e+06	802462	2.00882e+06	1.4378e+06	879648	886758	937669	933106	1.45283e+06	899640	943333	1.01428e+06	580808	1600497	1.15488e+06	1.32168e+06	841638	861839	680510	1.22044e+06	1.29924e+06	1.41697e+06
citrate	Energy	Krebs cycle	1564	GC/MS	C00158	77-92-9;	1763.4	273.1	HMDB00094	258207	499460	314019	427848	533916	752443	855960	444076	489721	312566	987162	784669	976824	991198	351988	815750	904480	708335	1.29311e+06	156808	308958	640116	631076	466822
coenzyme a	Cofactors and vitamins	Pantothenate and CoA metabolism	2936	LC/MS neg	C00010	85-61-0;18439-24-2;	1600	766.1	HMDB01423	34411.3	15631	18059.7	20925.5	27407.2	30436.7	29859.3	22159.4	24650.1	20514.4	48727.4	28578.3	18426.5	22629.5	10694.8	50828.1	38675.7	38289.4	34860.7	9206.01	14629.8	33222.6	26948.5	32401.9
conjugated linoleate (18:2n7; 9Z,11E)	Lipid	Long chain fatty acid	27404	GC/MS	C04056	2540-56-9;	2003	337.3	HMDB05047,HMDB03797,HMDB05048	NA				21208		1.19632e+06	1.24474e+06	1279777	745975	558545	606239	180130				30579		1.1681e+06	552518	538990	603037	695254	1.10876e+06
creatine	Amino acid	Creatine metabolism	27718	LC/MS pos	C00300	57-00-1;	758	132.1	HMDB00064	4796899	5392948	4170013	5742614	4171464	6095895	5645938	3537992	5466791	4686269	5214880	5893137	4175811	4456746	4683566	6568842	6148734	7332047	5333140	3692477	4162676	6075923	4629922	7375325
creatinine	Amino acid	Creatine metabolism	513	LC/MS pos	C00791	60-27-5;	730	114.1	HMDB00562	280186	243109	166570	298020	172953	145306	163001	66353	162185	175030	140094	384605	117319	202149	146235	200259	177144	290300	115573	134945	233102	149487	201180	160273
cysteine	Amino acid	Cysteine, methionine, SAM, taurine metabolism	31453	GC/MS	C00097	52-90-4;56-89-3;	1560.1	218	HMDB00574	421372	656163	531433	629567	778099	866574	555950	269083	830358	487905	985117	614343	527598	449940	241119	718609	705693	1.02808e+06	347106	77041	261702	983579	796429	714072
cysteine-glutathione disulfide	Amino acid	Glutathione metabolism	35159	LC/MS pos		13081-14-6;	821	427.1	HMDB00656	282901	502059	213110	229981	281108	332211	351260	275460	323091	157964	334963	346200	136787	302342	203239	322947	241541	332781	200376	123437	214190	341625	318996	197540
cytidine	Nucleotide	Pyrimidine metabolism, cytidine containing	514	LC/MS pos	C00475	65-46-3;	1105	244	HMDB00089	1397954	1440548	1232934	1418630	1488629	1713125	1631773	1386299	1763359	1207424	1539093	1420549	1106833	1468838	1115892	1806396	1383667	2509205	1638712	1036120	1066153	1665128	1148525	2317906
cytidine 5'-monophosphate (5'-CMP)	Nucleotide	Pyrimidine metabolism, cytidine containing	2372	LC/MS pos	C00055	63-37-6;	887	324	HMDB00095	249952	282922	228782	304369	230666	359330	363144	320920	252178	309867	370880	372573	346464	303734	255383	336644	341530	427936	393018	168819	166337	258267	226340	318827
deoxycarnitine	Lipid	Carnitine metabolism	36747	LC/MS pos	C01181	6249-56-5;	759	146.1	HMDB01161	395608	415812	216659	629376	610325	600826	493256	353554	409150	530989	807672	533144	348543	401910	286643	903317	523442	788046	468194	191432	181313	862078	356417	655770
dihomo-linoleate (20:2n6)	Lipid	Long chain fatty acid	17805	LC/MS neg		2091-39-6;	5722	307.3		897258	828774	676829	754957	992627	1.09095e+06	975821	1.13532e+06	741481	825970	901223	1.06437e+06	834574	1.37581e+06	1.24671e+06	976248	914685	2.6052e+06	1.07051e+06		402472	749999	748628	822905
dihomo-linolenate (20:3n3 or n6)	Lipid	Essential fatty acid	35718	LC/MS neg	C03242		5600	305.4	HMDB02925	725462	678228	990861	866327	953385	1.01437e+06	555733	1.03281e+06	885609	921204	1.02798e+06	828620	777020	1.23047e+06	713349	833668	882633	1.11109e+06	1.21943e+06	858820	819454	1.22181e+06	1.36418e+06	1.18632e+06
dimethylarginine (SDMA + ADMA)	Amino acid	Urea cycle; arginine-, proline-, metabolism	36808	LC/MS pos	C03626		812	203.2	HMDB01539,HMDB03334	731610	901834	1.10445e+06	813152	1.37157e+06	1.18689e+06	765801	890149	1.41087e+06	720835	757404	885520	658848	737917	550783	1.2255e+06	860796	1.08783e+06	735739	912829	522804	1.13992e+06	594046	1.08247e+06
docosadienoate (22:2n6)	Lipid	Long chain fatty acid	32415	LC/MS neg		7370-49-2 ;	6017	335.4		234534	313413	248140	279633	451588	386977	427910	322224	339820	327809	334185	281927	211480	359121	224009	345123	224745	367170	562547	378716	278050	446815	355338	558278
docosahexaenoate (DHA; 22:6n3)	Lipid	Essential fatty acid	19323	LC/MS neg	C06429	6217-54-5;	5518	327.3	HMDB02183	1.51147e+06	1.54208e+06	2.00774e+06	2.32837e+06	2.48497e+06	2.3992e+06	1.59953e+06	2.36004e+06	2.14711e+06	2286504	2.65917e+06	2.04629e+06	1.22312e+06	1.7525e+06	952311	2.07495e+06	1.82658e+06	2.38385e+06	2.06576e+06	1.63847e+06	1.61865e+06	3.28568e+06	3.17066e+06	3.44522e+06
docosapentaenoate (n3 DPA; 22:5n3)	Lipid	Essential fatty acid	32504	LC/MS neg	C16513	2234-74-4 ;	5574	329.4	HMDB01976	1268528	1353581	1594354	1856656	2215570	2568407	1088289	2209862	1521000	2034064	2600937	1927051	1115544	1728206	1141537	2125684	1758397	2131204	2072366	1941624	1695843	3317823	2850529	3216508
docosatrienoate (22:3n3)	Lipid	Long chain fatty acid	32417	LC/MS neg	C16534	59708-86-0 ;	5825	333.4	HMDB02823	413479	659918	677927	673914	530486	659852	679725	1.11258e+06	807574	667692	721900	464519	443603	912684	442025	686546	577759	621319	1.13767e+06	1.10853e+06	660309	862917	1.21479e+06	815368
eicosapentaenoate (EPA; 20:5n3)	Lipid	Essential fatty acid	18467	LC/MS neg	C06428	10-2005-9;10417-94-4;	5442	301.3	HMDB01999	1941176	2634966	3269155	3269347	5128674	3823364	2657769	3508428	4189239	2952941	5130506	2851162	2966918	2862783	1962635	3143438	3269636	1932951	3056572	2144996	2676831	4940095	4904275	2840973
eicosenoate (20:1n9 or 11)	Lipid	Long chain fatty acid	33587	LC/MS neg			5955	309.4	HMDB02231	1998082	2292899	1811500	3221112	4195979	3051874	2597585	3637626	2462741	2811664	5674790	2650063	2438046	3183999	1702702	3547771	2179896	2777273	2780499	1874741	1864815	3923611	3867883	3229782
erythritol	Xenobiotics	Sugar, sugar substitute, starch	20699	GC/MS	C00503	149-32-6;	1517.5	217	HMDB02994	NA		53556	54753.7	69251	96747.6	38941	42405.1	55795	68490		104862	48072.3	55720	45986	123816	82073	176664	69691		37955	56780	73227	113330
erythronate*	Carbohydrate	Aminosugars metabolism	33477	GC/MS	C01620	13752-84-6;	1546.9	292.1	HMDB00613	NA	31977.8		18097	50989	46386	42969.7		22190	17403	52932	44985.2			17478.1	67183.7	53526.4	97594.1		12888		25260	38187.5
ethanolamine	Lipid	Glycerolipid metabolism	1497	GC/MS	C00189	141-43-5;	1304	174.1	HMDB00149	422907	738074	405532	938189	1.10083e+06	1.25246e+06	874270	480508	1.28719e+06	716095	899597	920382	731972	675542	366344	1.60967e+06	1.30067e+06	1.39945e+06	904668	362427	563188	1.16947e+06	869605	1.49693e+06
flavin adenine dinucleotide (FAD)	Cofactors and vitamins	Riboflavin metabolism	2134	LC/MS neg	C00016	146-14-5;84366-81-4;	2413	784.1	HMDB01248	135224	120347	133976	156873	181517	187073	134695	139124	154302	138366	204055	137210	158510	127103	77140.4	214217	216181	182073	161907	78033.9	71091.1	173654	163643	175755
fructose	Carbohydrate	Fructose, mannose, galactose, starch, and sucrose metabolism	31266	GC/MS	C00095	57-48-7;	1762.7	204	HMDB00660	68312	202238	215895	441845	440028	695856	117112	183582	232653	367093	403069	687208	533635	192248	133147	496505	395781	999067	462021	196841	127467	418137	301440	940548
fructose-6-phosphate	Carbohydrate	Glycolysis, gluconeogenesis, pyruvate metabolism	12021	GC/MS	C05345	103213-47-4;	1994.9	315.1	HMDB00124	360432	996117	143323	270762	593569	1.54145e+06	846382	646886	279660	380222	1.02735e+06	1.6641e+06	264412	1.22e+06	875134	1.65391e+06	890261	2.91193e+06	855120	548482	636362	760066	559506	2556551
fumarate	Energy	Krebs cycle	1643	GC/MS	C00122	100-17-8;	1382.1	245	HMDB00134	409140	315495	174675	230632	353694	842461	268693	229726	220482	197748	504995	495162	212234	213940	120376	606543	533502	1140169	432530	55842	109350	257930	273338	446249
gamma-aminobutyrate (GABA)	Amino acid	Glutamate metabolism	1416	GC/MS	C00334	56-12-2;	1539.7	304.1	HMDB00112	NA	39868.2				26666.5			16533.7			27949.8	9544	22066.1	14900	51133.8		64121	17782.4		31254.9	57851		64985.1
glucose	Carbohydrate	Glycolysis, gluconeogenesis, pyruvate metabolism	20488	GC/MS	C00293	50-99-7;	1866.8	217.1	HMDB00122	2013502	2896870	2742807	3969212	6953599	5511642	1889278	2194297	4305430	3477073	4639693	4524020	6043702	3732263	1879876	6579341	3577822	6688778	5069158	2192325	1668926	6301911	3007495	7215602
glucose-6-phosphate (G6P)	Carbohydrate	Glycolysis, gluconeogenesis, pyruvate metabolism	31260	GC/MS	C00668	103192-55-8;	2042.7	387.2	HMDB01401	2.04665e+06	3.98951e+06	616847	1.61316e+06	1934227	6.44365e+06	4622741	2.47433e+06	1.30716e+06	1.20961e+06	4.97999e+06	6.9977e+06	1.20088e+06	6.03012e+06	4.15807e+06	5.00696e+06	3.46119e+06	1.19611e+07	3.83485e+06	2.47323e+06	2.63791e+06	3.02481e+06	2486569	1.16589e+07
glutamate	Amino acid	Glutamate metabolism	57	GC/MS	C00025	56-86-0;	1611.9	246	HMDB03339	3890420	3692890	2092693	3678142	2867914	5990814	4020133	2579253	3163025	3317974	2957539	6034405	4293976	3841204	2378242	8177091	3767005	17846199	4576617	2851877	2501420	4916076	2738183	15347755
glutamine	Amino acid	Glutamate metabolism	1647	GC/MS	C00064	56-85-9;	1731.4	156	HMDB00641	4437269	4560033	2855214	4285155	4924544	6953395	5527295	2823369	3901438	3435583	7084679	7074018	2711928	5048110	2465107	6299029	3713245	9525738	3827206	1514810	1871491	5418622	3628767	7390641
glutathione, oxidized (GSSG)	Amino acid	Glutathione metabolism	27727	LC/MS pos	C00127	103239-24-3;	1496	613.1	HMDB03337	870402	924374	544710	693307	651943	1.1808e+06	1.09298e+06	865182	742264	1221301	826395	922698	1.47508e+06	1001877	650347	1.12485e+06	939186	1.66221e+06	2.32795e+06	832841	523403	746153	816445	1.93568e+06
glutathione, reduced (GSH)	Amino acid	Glutathione metabolism	2127	LC/MS pos	C00051	70-18-8;	1274	308.1	HMDB00125	10780567	8790416	7680213	10147310	9188021	15049884	13212981	8802636	11246116	8102332	12839388	11710431	9630873	11641724	6254804	15537181	14244344	19149657	11884964	4348124	6586534	12332134	9587358	15462519
glycerate	Carbohydrate	Glycolysis, gluconeogenesis, pyruvate metabolism	1572	GC/MS	C00258	600-19-1;	1360.7	189	HMDB00139	NA	113026	112764	99620.2	270463	183998	114471	92612.9	183050	124485	238320	241671	89444.9	244619	120507	219390	155635	333255	150772	46710.4	103732	567673	192269	451532
glycerol	Lipid	Glycerolipid metabolism	15122	GC/MS	C00116	56-81-5;	1308	205	HMDB00131	10091203	16806790	14920959	15992400	26001495	23599705	16285186	13817724	22079696	13703082	22692343	16853809	14416381	21779195	8379355	28608984	22406871	23498367	18637541	9407977	9013890	18963743	16859596	25967898
glycerol 2-phosphate	Xenobiotics	Chemical	27728	GC/MS	C02979	819-83-0;	1691.8	243	HMDB02520	49236	76914	108284	65801	84287	95313	54990		73187.3	86903	120167	124046	48216	73480	47435	171060	112899	139814	51239	38334	39872	26390	91421.2	129960
glycerol 3-phosphate (G3P)	Lipid	Glycerolipid metabolism	15365	GC/MS	C00093	29849-82-9;	1719.7	357.1	HMDB00126	1376486	1781551	1618281	2044850	3610142	3423982	1324803	1567992	2118717	1716013	2906749	2919733	1681562	1885242	1328578	3902931	2969133	4556189	2380086	1234808	1228756	2318431	2325162	5009654
glycerophosphorylcholine (GPC)	Lipid	Glycerolipid metabolism	15990	LC/MS pos		28319-77-9;	694	258.1		6156352	2797340	8411618	6514708		3091459	1886565	6373786	6779140	6766875	3033050	2971953	7240729	4959428	5475201	6728211	7256145	4166682	4586616	7558864	6052771	7163131	7380573	2419667
glycine	Amino acid	Glycine, serine and threonine metabolism	11777	GC/MS	C00037	56-40-6;	1166	101.9	HMDB00123	5048731	5813399	5843349	5964649	10085712	11376579	6636157	4465341	7595391	5662960	9342116	9932219	5193195	7704011	3855710	12021657	6951262	17883930	8095575	3356430	3583487	10560837	6747615	16134276
glycylglycine	Peptide	Dipeptide	21030	GC/MS	C02037	556-50-3;	1447.3	258.1	HMDB11733	26231	16282.6	10252				15335	11173.1	24119	13472	28381	23355		26059	10316	17506	14628.2	29478	18145			19089	21412	15043.7
glycylisoleucine	Peptide	Dipeptide	36659	LC/MS pos		19461-38-2;	2080	189.1		94154.3	85242	67133.6	67439.3	142302	114135	71601.9	58422.1	85437.8	49516.3	114264	82530.8	69681.4	54315.8	49320.6	108931	102193	84008.4	54464.2	67620.8	38019	119751	62293	79366
glycylleucine	Peptide	Dipeptide	34398	LC/MS pos	C02155	869-19-2;	2236	189.1	HMDB00759	796550	776635	872997	684833	1.48688e+06	1.06954e+06	786542	680846	1.01553e+06	619992	1.02079e+06	759931	532999	722614	344819	1.14536e+06	927045	823227	600790	512118	294300	1.19176e+06	731669	709860
glycylphenylalanine	Peptide	Dipeptide	33954	LC/MS neg		3321-03-7;	2193	221.2		36243.4	37333.2	35117.8	27610.2	55587.6	49886.1	34234.1	30366	40375.9	27020.2	46455.2	35669.3	24977.7	31883	10570.2	47324.6	36110.2	43058.3	28490.1	22146.3	8587.62	53475.8	33905.7	38230.8
glycyltyrosine	Peptide	Dipeptide	33958	LC/MS pos		658-79-7;	1728	239.1		169757	252199	191794	150741	347231	254690	196888	205326	324069	118989	314723	243549	198601	266396	117488	233955	195355	187144	177166	101141	88847.6	317274	233022	190758
glycylvaline	Peptide	Dipeptide	18357	LC/MS pos		1963-21-9;	1572	175.1		78472	116972	132412	79766.2	139246	101598	85388.1	68172.5	102980	56773.2	99499.9	108198	66641.5	108664	34751.2	92525.3	86581	93194.7	55202.3	54997	39288.1	131393	77993.9	109707
guanosine	Nucleotide	Purine metabolism, guanine containing	1573	LC/MS neg	C00387	118-00-3;	1675	282.1	HMDB00133	71059.7	46266.3	47100.3	40810.1	81420.1	80200.6	87260.6	38704.4	59915.6	27919.1	94823.4	42049.2	16197.1	50057.6	21167.8	92164.7	79434.9	73924.7	26696.2	25300.9	20647.6	98183.1	71749.6	76889.8
guanosine 5'- monophosphate (GMP)	Nucleotide	Purine metabolism, guanine containing	2849	LC/MS pos	C00144	5550-12-9;	1300	364	HMDB01397	408379	460170	337271	449252	334161	510373	657169	475731	437048	474934	549318	500862	508559	478344	663463	530449	544073	730644	644095	353731	342642	400908	404209	662838
gulono-1,4-lactone	Cofactors and vitamins	Ascorbate and aldarate metabolism	33454	GC/MS	C01040	1128-23-0;	1862	333.1	HMDB03466	86534	241025	139939	182037	284129	372799	218197	141170	218897	33236	321132	305633	49503	345476	127315	415453	329543	455698	124939	82271.7	107393	371867	201999	310207
heptanoate (7:0)	Lipid	Medium chain fatty acid	1644	LC/MS neg		111-14-8;	3695	129.2	HMDB00666	16676.1	10680	9038.44		11226.1	10900.1	17147.2	14785.6	14080.5	6829.04	7907.12	7371.97	18935.5	6991.15	8025.02	12447.5	12305.5	14174	9388.85		9299.54	12406.9	7493.96	13037.9
histidine	Amino acid	Histidine metabolism	59	LC/MS neg	C00135	5934-29-2;	757	154.1	HMDB00177	122865	156330	164357	175080	222045	205294	184204	152748	226076	163896	213320	188042	157294	179211	118079	204854	170377	229888	188888	118469	126234	254268	185368	247924
hydroxyisovaleroyl carnitine	Amino acid	Valine, leucine and isoleucine metabolism	35433	LC/MS pos		99159-87-2;	1683	262.1		480308	386981	265335	755491	531546	557537	424625	294048	370485	766352	524432	526471	548278	343104	385641	1.16351e+06	636614	794647	599336	230495	225829	1.09051e+06	639633	829936
hypotaurine	Amino acid	Cysteine, methionine, SAM, taurine metabolism	590	GC/MS	C00519	300-84-5;	1598.5	188	HMDB00965	512472	270942	99860	191694	74525	514668	459160	105826	220800	205412	525849	625049	175440	375302	209888	559699	356337	927770	452425	62330	240713	454706	232170	873877
hypoxanthine	Nucleotide	Purine metabolism, (hypo)xanthine/inosine containing	3127	LC/MS neg	C00262	68-94-0;	1313	135.1	HMDB00157	488460	485721	459290	468088	561466	642380	601970	507838	653472	454112	585178	512091	425532	556311	408237	713082	591705	773234	647642	427508	424359	690333	582675	962804
inosine	Nucleotide	Purine metabolism, (hypo)xanthine/inosine containing	1123	LC/MS neg	C00294	58-63-9;	1630	267.2	HMDB00195	2.06957e+06	1.89322e+06	1.4887e+06	1.60305e+06	2.04046e+06	2.34726e+06	2.18033e+06	1.67927e+06	1.86052e+06	1.46602e+06	2.44235e+06	1.95319e+06	1.28258e+06	1.89236e+06	1.07198e+06	2.24058e+06	2109109	2.73148e+06	1.75062e+06	1175167	998493	2264636	1.83681e+06	2.75855e+06
inosine 5'-monophosphate (IMP)	Nucleotide	Purine metabolism, (hypo)xanthine/inosine containing	2133	LC/MS pos	C00130	4691-65-0;	1310	349	HMDB00175	19254	35954.3		27376.8		52874.3	37401.1	42398.5	15489.9	50888.1	111614	97390.7		37117.1	60458.1		58825.1	137766	107072	56194.9	76087.4	18553.7	52264.6	168954
inositol 1-phosphate (I1P)	Lipid	Inositol metabolism	1481	GC/MS	C01177	106032-59-1;	2057.8	318.1	HMDB02985,HMDB00213	760624	1.14138e+06	1.46805e+06	1.3875e+06	1.8039e+06	1099150	961804	1482567	1.70626e+06	1.07372e+06	1268283	1.18639e+06	918991	1193395	689606	1099799	895332	1.33106e+06	1.13083e+06	1.28603e+06	1.07302e+06	1488183	1.23316e+06	1609206
Isobar: fructose 1,6-diphosphate, glucose 1,6-diphosphate	Carbohydrate	Glycolysis, gluconeogenesis, pyruvate metabolism	36984	LC/MS neg			572	339		12780.3	10475.8	9745.95	11109.4			14139.7	14191.4	9628.27	15216.3	11861.9	10417.4	19202.5	8790.64	14156.9		20062.1	9869.23	23379.1	25402.1	28968.7	13192.6	16718.3	17850.9
Isobar: ribulose 5-phosphate, xylulose 5-phosphate	Carbohydrate	Nucleotide sugars, pentose metabolism	37288	GC/MS			1935	357.2		344905	308751	388668	677041	395180	591896	215593	478029	447162	650346	428528	363048	809489	185024	91243.8	756076	862137	537567	389154	236092	168895	122313	574515	497834
isoleucine	Amino acid	Valine, leucine and isoleucine metabolism	1125	LC/MS pos	C00407	73-32-5;	1614	132.1	HMDB00172	7925480	8600536	10293504	9479519	15831298	14426919	8390216	8680703	14454980	8622736	12837675	11443037	8231296	10053053	6157969	16514716	10686807	18990720	12143335	7519972	6169569	18051158	9367991	18747703
isoleucylleucine	Peptide	Dipeptide	36760	LC/MS pos		26462-22-6;	2856	245.1		199729	120119	162029	66856	208862	119685	89017.3	102518	150601	40464.1	199465	86809.7	49416	76401.3		123203	118572	69539.8		27308.9	33015.7	72811.6	71078.4	47939.5
isovalerylcarnitine	Amino acid	Valine, leucine and isoleucine metabolism	34407	LC/MS pos			2533	246.2	HMDB00688	52550.4	34529.3	18481.5	72427.3	59287.8	85240	76957.3	43479.3	52137.8	54107.7	64837.9	110814	103463	46029.8	50413	71474.2	28626.4	202219	141849	21377.8	52826.1	48509.4	36556.3	121400
lactate	Carbohydrate	Glycolysis, gluconeogenesis, pyruvate metabolism	527	GC/MS	C00186	79-33-4;	1102.8	116.9	HMDB00190	4300170	3777214	1990239	2860891	3806309	9809849	5641793	2643149	2722704	2583556	5204976	9682198	3377499	8735904	3502556	9348065	5040484	26703793	6424075	2870009	2801579	7013662	3960630	20463776
laurate (12:0)	Lipid	Medium chain fatty acid	1645	LC/MS neg	C02679	143-07-7;	5288	199.3	HMDB00638	627068	597249	575671	541565	896502	917038	686911	730936	804061	505442	918535	697388	716936	584292	360601	722009	544653	555525	721442	396149	334583	534112	861757	510316
leucine	Amino acid	Valine, leucine and isoleucine metabolism	60	LC/MS pos	C00123	61-90-5;	1674	132.2	HMDB00687	26284268	29560769	31983928	28229106	49602157	40149491	27489966	25948559	42587662	24020239	36900737	30796581	24219148	27739635	17203890	45831652	34231973	47219489	29769317	20438391	15806340	45864540	27766371	50166021
leucylleucine	Peptide	Dipeptide	36756	LC/MS neg	C11332	3303-31-9;	3895	243.2		8601.99			10894.2	26613.6	17605.9			7933.6		13472.5										4334.57	8504.93
linoleate (18:2n6)	Lipid	Long chain fatty acid	1105	LC/MS neg	C01595	60-33-3;	5533	279.3	HMDB00673	17369600	17936208	18026304	13039514	22502860	25537586	23470437	38257147	27422799	19883373	18780399	17210604	20550420	23377048	18155512	26234583	20054910	24687157	39455131	22074757	22190578	21453204	24074551	29469841
linolenate [alpha or gamma; (18:3n3 or 6)]	Lipid	Essential fatty acid	34035	LC/MS neg	C06427		5450	277.3	HMDB01388	1003730	1091547	1.11689e+06	902784	1.62324e+06	1.44552e+06	1.26955e+06	1.58141e+06	1553282	1.02485e+06	1.28747e+06	1.02614e+06	1.39825e+06	2.20321e+06	2.41628e+06	1.93416e+06	1.60069e+06	2218235	4.14469e+06	4275974	3.38601e+06	2.44084e+06	2.42612e+06	3.56382e+06
lysine	Amino acid	Lysine metabolism	1301	GC/MS	C00047	56-87-1;	1836.7	317.2	HMDB00182	1307686	1849241	1568411	1818547	2939907	2189029	1732563	1300282	2597306	1569000	2063839	1944835	1490472	1914024	1054770	2835433	1865036	3073553	1527621	1106762	1095106	2848597	1488165	3033390
malate	Energy	Krebs cycle	1303	GC/MS	C00149	6915-15-7;	1502	233	HMDB00156	1.52434e+06	1.22261e+06	551593	822810	839525	1.59996e+06	1.29297e+06	942091	523537	715320	1.22271e+06	1.72371e+06	672316	1.49144e+06	824610	1.0563e+06	1.13552e+06	2.90377e+06	1.32958e+06	567198	620167	646343	935732	1.83537e+06
maltohexaose	Carbohydrate	Fructose, mannose, galactose, starch, and sucrose metabolism	35170	LC/MS neg	C01936	34620-77-4;	1224	989	HMDB12253	14770.3		23642.6	22767.5	35912.8	32742.2	15029.1	17710.2	29284.9	17899.6	25671.7	23904.8	22699.3	17163.3	9144.94	24929.9	10873.8	19731.6	10123.3	4290.23	9615.15	23859.5	20128.8	26118.2
maltopentaose	Carbohydrate	Fructose, mannose, galactose, starch, and sucrose metabolism	35163	LC/MS neg	C06218	34620-76-3;	1100	827	HMDB12254	41552.2	41499.3	64196.4	66941.9	93167.7	88006.4	40494.5	50144.6	82601.7	52737.1	72215.9	59085.7	70019.9	46001.9	27131.5	71427.9	57333.9	64602.3	27504.2	16304.8	27838.2	60786.1	57252.5	60522.1
maltose	Carbohydrate	Fructose, mannose, galactose, starch, and sucrose metabolism	15806	GC/MS	C00208	6363-53-7;	2142.1	204.1	HMDB00163	328742	535470	772552	874279	1.49378e+06	1.12253e+06	310360	453672	933123	832154	922099	923465	691927	441665	330029	716730	548471	894814	357818	336420	332640	874201	707220	778007
maltotetraose	Carbohydrate	Fructose, mannose, galactose, starch, and sucrose metabolism	15910	LC/MS neg	C02052	34612-38-9;	965	665.1	HMDB01296	134636	148356	260233	286087	399715	356552	133665	189591	291283	255506	258023	302557	340675	163394	98200.2	235776	230561	222048	133811	105965	98151.2	196972	225488	239576
maltotriose	Carbohydrate	Fructose, mannose, galactose, starch, and sucrose metabolism	27723	GC/MS	C01835	1109-28-0;	2368.3	361.2	HMDB01262	NA	23627.5	42535	64124.8	118579	100501			81366.6	74879.8	52679.3	104471	67323	34869	20243	75176.1	65379.8	69741.6	42463	36494.5	27871	41014	25388	63667.2
mannitol	Carbohydrate	Fructose, mannose, galactose, starch, and sucrose metabolism	15335	GC/MS	C00392	69-65-8;	1839	319.1	HMDB00765	16519.2					34420			22578.5		35588	38731				38834	21748	56302				43327.6	13659
mannose	Carbohydrate	Fructose, mannose, galactose, starch, and sucrose metabolism	584	GC/MS	C00159	3458-28-4;	1753.5	203.9	HMDB00169	373503	534081	522946	407443	949403	732556	416109	391564	807251	390916	643743	590398	282560	826161	74620	943942	553827	1.26188e+06	443775	454024	330150	1.17515e+06	567973	1.56526e+06
mannose-6-phosphate	Carbohydrate	Fructose, mannose, galactose, starch, and sucrose metabolism	1469	GC/MS	C00275	70442-25-0;104872-94-8;	2004.6	387.1	HMDB01078	NA	447511	80105.3	129395	249571	701328	452376	339293	138626	146445	604437	664476	86552	748094	386684	580621	361124	1.29565e+06	408184	251534	238094	333362	263147	1.32951e+06
margarate (17:0)	Lipid	Long chain fatty acid	1121	LC/MS neg		506-12-7;	5733	269.3	HMDB02259	11721739	13320338	16511685	17662825	28383892	22386853	12859794	18115911	22042473	17222012	26674773	15709376	11319821	12335753	8060851	19882113	16541466	12960932	14424946	13280328	12672649	25950790	28225134	18493476
mead acid (20:3n9)	Lipid	Long chain fatty acid	35174	LC/MS neg		20590-32-3;	5642	305.4	HMDB10378	2030818	3030521	2641714	2428387	2302781	2909733	2458833	4505721	3382482	2606338	3569899	2367790	2286435	3915922	2283243	2114183	2333838	1774838	4316172	4547189	3672286	3462449	4469437	2832681
methionine	Amino acid	Cysteine, methionine, SAM, taurine metabolism	1302	LC/MS pos	C00073	63-68-3;	1252	150.1	HMDB00696	5358786	5860585	6177193	5926887	9945117	8425949	6228546	5614339	8475868	5260685	7962005	6756623	5076778	6004157	3490526	8983153	6778995	9859179	6752630	4283112	3465973	10083627	6575208	10656071
methylphosphate	Energy	Oxidative phosphorylation	37070	GC/MS		7023-27-0;	1221	240.9		203953	436312	38448	436380	510047	523997	309973	396887	360547	357262	645965	609064	163232	442280	267547	644894	665047	1.33316e+06	536696	301995	226477	535599	516942	1.53242e+06
myo-inositol	Lipid	Inositol metabolism	19934	GC/MS	C00137	87-89-8;	1924.9	217	HMDB00211	43301299	69451190	48442003	87703819	109688273	134674488	56680717	46389306	68341154	86500912	135265362	119724589	45414703	68265745	49364340	158168827	115899099	162960591	53298262	31227142	40853702	122681550	79636380	139126746
myristate (14:0)	Lipid	Long chain fatty acid	1365	LC/MS neg	C06424	544-63-8;	5439	227.3	HMDB00806	8571753	10924705	10232619	9093888	13570092	12803111	11933471	15161563	13479291	9133767	12525646	10178599	10251771	10572006	5205894	10516743	9745124	9900208	12329324	8615122	7812789	11302092	13262372	9761579
myristoleate (14:1n5)	Lipid	Long chain fatty acid	32418	LC/MS neg	C08322	544-64-9 ;	5338	225.3	HMDB02000	5621057	6181560	6478552	5112693	10960954	10767471	6296191	6697444	8635737	4481147	9346205	5812807	7044475	8053617	1791272	6007347	6678757	4431912	5930398	2793604	2072046	5634349	9746510	3211148
N-acetylalanine	Amino acid	Alanine and aspartate metabolism	1585	LC/MS neg	C02847	97-69-8;	882	130.1	HMDB00766	27616.8	26189.4	29440.4	23287	38327.8	40130	34368.4	25997.9	37246.4	24774.8	37944.6	32507.3	17553.3	28923.2	14719.8	38784.8	31392.2	42577.9	27585.6	19058.6	13747.5	38302.9	20180.3	48723.8
N-acetylasparagine	Amino acid	Alanine and aspartate metabolism	33942	LC/MS pos		4033-40-3;	974	175.1		159918	112343	39044.7	75105.9	85586.7	104916	230581	107563	59901	40921.3	141450	101021	104179	174087	94282.7	41569.8	28934	148908	99644.4	44886.6		24576.9	46707.4	93862.8
N-acetylglucosamine 6-phosphate	Carbohydrate	Aminosugars metabolism	15107	GC/MS	C00357	102029-88-9;	2096.2	387.2	HMDB02817,HMDB01062	81910.2	126919	88050.4	95653	123385	168728	131793	123396	106789	156064	248492	260763	40769	85574	133070	278511	134168	54513	142443	101318	81859	99270	129992	215620
N-acetylglutamine	Amino acid	Glutamate metabolism	33943	LC/MS neg	C02716	2490-97-3;	783	187.1	HMDB06029	71867	52391.9	20417	25194.5	20625.2	46934.5	84954.7	48123	35509.1	26924.4	52145.9	39194	25636.2	66239.3	47481.4	17102.7	18832.5	63783.1	46597.2	15382.4	18268.8	20576.7	25719.8	39038.5
N-acetylmethionine	Amino acid	Cysteine, methionine, SAM, taurine metabolism	1589	LC/MS pos	C02712	65-82-7;	2588	192.1	HMDB11745	518717	496885	417017	334134	564421	600814	493019	426232	510942	390166	591246	412714	226177	499187	206687	600026	440820	629529	346614	300067	184839	548778	370158	547614
N-acetylthreonine	Amino acid	Glycine, serine and threonine metabolism	33939	LC/MS neg			846	160.1		29698.1	19735.7		11285.4	14697.9	23090.9	63646.5	18363.2	19675.4		24591.1	36096.7		22553.5		19827.7		56933.3		12174.9	11081.6		14596.1	56255.8
N-formylmethionine	Amino acid	Cysteine, methionine, SAM, taurine metabolism	2829	LC/MS neg	C03145	4289-98-9;	1541	176.1	HMDB01015	18837.7	19404.5	16012	21671.6	20596	28110.2	24462.5	18830.9	23861.3	20230.2	29751.7	23274.4	17790.2	18997.2	11605.7	27651.2	28664.5	31786.9	28514.2	11600	12943.6	27954.9	22659.2	33500.8
N1-methyladenosine	Nucleotide	Purine metabolism, adenine containing	15650	LC/MS pos	C02494	15763-06-1;	1356	282.1	HMDB03331	378388	547314	355664	526423	1.04241e+06	849542	412858	529945	390837	444259	995985	656711	443166	354464	201194	949712	680144	634605	336823	188322	206860	760545	509942	479793
nicotinamide	Cofactors and vitamins	Nicotinate and nicotinamide metabolism	594	LC/MS pos	C00153	98-92-0;	1267	123.1	HMDB01406	1681699	3147934	2330663	2557335	2603212	4297180	2955098	3067395	3271761	2082360	3147948	3669517	2528720	2463357	2173346	4212926	4036840	5323470	2630582	1957183	1831221	5010677	3404750	6095440
nicotinamide adenine dinucleotide (NAD+)	Cofactors and vitamins	Nicotinate and nicotinamide metabolism	5278	LC/MS pos	C00003	53-84-9;	1370	664	HMDB00902	5.53113e+06	2.62625e+06	2496179	2.41845e+06	2.73952e+06	3.47717e+06	5.08609e+06	2.67635e+06	3.00647e+06	2.39962e+06	4.98574e+06	1.87374e+06	3.09967e+06	4.00272e+06	1.35675e+06	5.94201e+06	6.58794e+06	2.73641e+06	3.18957e+06	861430	1.68963e+06	3.69058e+06	3.61402e+06	1.675e+06
nicotinamide adenine dinucleotide phosphate (NADP+)	Cofactors and vitamins	Nicotinate and nicotinamide metabolism	32380	LC/MS pos	C00005	53-59-8 ;1184-16-3;	1330	743.9	HMDB00217	102967	80403.5	34406.4	73452.6	81321.1	50973.6	81171.6	67053.3	64482.7	83659.9	163324	72697.8	72090	98986.2	44781.8	93018.4	179678	91506.7	176910	29916	32583.1	114796	85227.2	125480
nicotinamide adenine dinucleotide reduced (NADH)	Cofactors and vitamins	Nicotinate and nicotinamide metabolism	31475	LC/MS neg	C00004	58-68-4 ;606-68-8;	1554	664.1	HMDB01487	20068.9	9820.18	6761.86	4883.69		11343.8	23209.4	10904.5	10039.5	5394.55	13398.1	7717.38	13651.2	14426.1	5947.71	19273.7	16365.5		14248.8		6850.61	9712.31	13345.8
nicotinamide ribonucleotide (NMN)	Cofactors and vitamins	Nicotinate and nicotinamide metabolism	22152	LC/MS pos	C00455	1094-61-7;	886	335.1	HMDB00229	1049126	1472586	1465982	2184723	2432427	2469378	1409445	1768832	1721665	2158456	2219944	2097923	2303775	1333430	1310957	1912853	1769865	2315124	2821294	1448274	1208637	1944960	2003906	2393623
nicotinamide riboside*	Cofactors and vitamins	Nicotinate and nicotinamide metabolism	33013	LC/MS pos	C03150	1341-23-7;	955	255.1	HMDB00855	824257	881372	989418	875197	1.38675e+06	1.27688e+06	740954	920710	960006	919142	1.11865e+06	1.02044e+06	711958	799417	540182	1.37909e+06	1.21242e+06	1.18732e+06	765698	730236	599125	1.25004e+06	1.16928e+06	1331319
nonadecanoate (19:0)	Lipid	Long chain fatty acid	1356	LC/MS neg	C16535	646-30-0;	6073	297.3	HMDB00772	634989	537581	788365	1.06859e+06	2.00123e+06	1.07175e+06	742375	830409	1.21801e+06	1.29231e+06	1.29335e+06	577667	743776	556790	387660	1.09466e+06	746067	502219	735474	536562	576508	2.04381e+06	1.48333e+06	1.07149e+06
oleate (18:1n9)	Lipid	Long chain fatty acid	1359	GC/MS	C00712	112-80-1;	1984.4	339.2	HMDB00207	2478856	3470450	3275510	3619855	6257250	5000087	2563714	2764880	3382055	3120391	4490062	3675993	2449578	3207658	1528365	5175471	4044144	4912832	2953218	2198837	1690129	4022979	4070274	5010811
ophthalmate	Amino acid	Glutathione metabolism	34592	LC/MS pos		495-27-2;	1457	290.1	HMDB05765	63371.3	50825	129906	221486	71223.6	127665	67018.2	33779.2	218858	184877	94855	119587	62430.1	71768.5	110135	185462	158018	214925	111470	48251.3	90592	147143	115626	243106
ornithine	Amino acid	Urea cycle; arginine-, proline-, metabolism	1493	GC/MS	C00077	3184-13-2;	1763.8	141.9	HMDB03374	NA	47406.3	41146		109001	86572	53019		55056.1	46040		49433	70139	54688.8		115190	62690	26349		20130	26272	93624.1	37835.6	98813
palmitate (16:0)	Lipid	Long chain fatty acid	1336	LC/MS neg	C00249	57-10-3;	5619	255.3	HMDB00220	50021697	49488630	49602927	51408796	78096635	79745126	50291038	79927078	61986635	51794001	94353558	58477245	43233342	69828316	32526494	64806282	53030345	49317074	68204718	57435185	53599736	80016010	89227864	65458389
palmitoleate (16:1n7)	Lipid	Long chain fatty acid	33447	LC/MS neg	C08362	373-49-9;	5477	253.3	HMDB03229	69325592	77406276	75208738	73320322	125678595	111495655	74843650	95653402	85753995	70339448	117095551	75387488	67472673	86513940	40541380	84863891	74528443	64743070	73403269	54081289	49155554	92400417	97475892	59552511
palmitoylcarnitine	Lipid	Carnitine metabolism	22189	LC/MS pos	C02990	6865-14-1;	5179	400.4	HMDB00222	87601.9	49475.6			60614.9	94008.1	81655.7		33492.9	39522.6	51617	95491.6		55103.2	59410.3	31577.5		127048		125804	124748	81438.8	79951.6	1.06336e+06
pantothenate	Cofactors and vitamins	Pantothenate and CoA metabolism	1508	LC/MS pos	C00864	137-08-6;	2218	220.1	HMDB00210	17816198	16427186	10652296	17203432	19704703	25382293	20012983	14706037	15930907	15563287	25528084	21447963	14375294	17313810	14935148	27030857	21820901	31830267	22214700	9395728	8650780	22108646	15949994	26443868
pelargonate (9:0)	Lipid	Medium chain fatty acid	12035	LC/MS neg	C01601	112-05-0;	4847	157.2	HMDB00847	245105	185060	190755	167332	215086	271192	217289	241512	249474	152180	205006	200430	273348	142096	149440	262368	277986	249223	226740	130285	137726	208460	187702	234422
pentadecanoate (15:0)	Lipid	Long chain fatty acid	1361	GC/MS	C16537	1002-84-2;	1853.5	299.2	HMDB00826	4341825	5465551	5573886	5140854	13270923	9894323	4583551	4510709	7196892	3995031	10095879	5599150	4365036	4725581	2069117	9390710	8158420	4345891	3513560	1920475	2038268	5251801	6022557	3946541
phenol red	Xenobiotics	Chemical	36817	LC/MS neg	C12600,D01200	143-74-8;	3650	353.1		102409	152531	126931	214701	238243	350938	115758	159352	155108	180434	241827	255220	319850	142095	63072.8	214517	222524	317407	333893	95793.3	60649.1	138139	169903	273179
phenol sulfate	Amino acid	Phenylalanine & tyrosine metabolism	32553	LC/MS neg	C02180	937-34-8;	2199	173.1		12761.3	9111.39	5033.3	11284.8	14403	23099.8	8894.07	8553.55		9404.72	12739.7	11997.7	12026.2	7643.48	6739.12	11908.5	13901.8	16909.5	17870.5	4833.93	4894.03	7022.86	11292.2	8676.84
phenylacetylglycine	Amino acid	Phenylalanine & tyrosine metabolism	33945	LC/MS neg	C05598	500-98-1;	2377	192.1	HMDB00821	43713.6	33427.5	24479.5	27773.4	34902.8	45647.2	47901.7	35341.3	33867.5	20916.2	41012.9	32692.9	29493.5	34193.3	24127.8	37649.7	34077.2	56447.4	41375.8	14719.7	18406.8	30345.8	26378.7	39059.7
phenylalanine	Amino acid	Phenylalanine & tyrosine metabolism	64	LC/MS pos	C00079	63-91-2;	2056	166.1	HMDB00159	22230031	23273210	24891610	24040716	37179610	35069492	23899506	23017238	35150857	21511334	31713549	28186748	22703898	25021217	14917199	37325578	28126026	39795690	30328100	18255560	13798510	39058733	24309934	43263620
phenyllactate (PLA)	Amino acid	Phenylalanine & tyrosine metabolism	22130	LC/MS neg	C05607	828-01-3;	2237	165.1	HMDB00779	15994.5	20524.2	14013.6	12732.2	20597.5	14745.5	26711.5	18061.5	17547.9	6805.8	27044.2	7323.76	7527.57	20718.5	8592.83	6329.36	9430.23	9902.87	7469.66	9197.38	10610.4	8845.8
phosphate	Energy	Oxidative phosphorylation	11438	GC/MS	C00009	7664-38-2 ;	1307.7	298.9	HMDB01429	180165653	171605722	175298435	180561040	199387351	190409735	157448323	156896527	190090595	162297511	167024830	180541975	204565045	182685055	131319141	237758926	214533384	233721705	193508839	119564735	125602913	160373393	153220745	217529635
phosphoenolpyruvate (PEP)	Carbohydrate	Glycolysis, gluconeogenesis, pyruvate metabolism	597	GC/MS	C00074	10526-80-4;	1595.4	369	HMDB00263	158866	246026	181756	282213	270124	245498	346716	184750	305062	190576	319787	242186	265029	460588	189942	447173	268010	605559	233626	68021	191527	404120	41887	775932
phosphoethanolamine	Lipid	Glycerolipid metabolism	12102	GC/MS	C00346	1071-23-4;	1577.3	299.1	HMDB00224	1.12757e+06	1.29513e+06	1.08556e+06	1.19226e+06	1.40716e+06	1.62338e+06	1.48226e+06	942668	1.16662e+06	1.21968e+06	2.68549e+06	1399795	988304	2.6503e+06	832133	2.28272e+06	1.64737e+06	3.09941e+06	1.30199e+06	607179	643307	2.36871e+06	1.03375e+06	2756872
phosphopantetheine	Cofactors and vitamins	Pantothenate and CoA metabolism	15504	LC/MS pos	C01134	NA;	2323	359.1	HMDB01416	2.21911e+06	2.14637e+06	1.97617e+06	2.41012e+06	2.24587e+06	2435475	1.85682e+06	1.98564e+06	2.36574e+06	1.29411e+06	2.74828e+06	1.17369e+06	2.3966e+06	1.65309e+06	629166	2.81383e+06	4116201	386157	1.35302e+06	297138	250064	536234	1.93026e+06	154410
pro-hydroxy-pro	Peptide	Dipeptide	35127	LC/MS pos		18684-24-7;	943	229.2	HMDB06695	46172.7	67604.1	63934.4	112279	134625	206589	66927.7	46272.4	89041.4	96663.6	105026	164547	85754.7	59236.9	41276.8	132329	104320	320731	143745	60352.3	43180	146833	110744	306591
proline	Amino acid	Urea cycle; arginine-, proline-, metabolism	1898	LC/MS pos	C00148	147-85-3;	796	116.1	HMDB00162	4101663	4039345	4060008	4088498	4888037	5336920	4341884	3202497	6206481	3525166	4365295	4972204	2976092	4157150	2751084	5429465	3525451	7733345	5144805	3905105	3107801	7325768	3611314	8697377
prolylleucine	Peptide	Dipeptide	31914	LC/MS pos		52899-07-7;	2334	229.2		763340	784278	856345	690201	1.59807e+06	1.23166e+06	778768	713165	1.35445e+06	581623	1.11605e+06	763728	536188	863988	382141	1.45138e+06	853187	1.31514e+06	726610	485941	382780	1.47854e+06	921268	1.35939e+06
propionylcarnitine	Lipid	Fatty acid metabolism (also BCAA metabolism)	32452	LC/MS pos	C03017	17298-37-2 ;	1589	218.2	HMDB00824	223366	172885	126486	197820	169228	433539	354353	156715	212654	315233	686708	424566	156224	388626	185686	839753	436415	635525	158993	95803.1	113449	539851	302717	619901
pseudouridine	Nucleotide	Pyrimidine metabolism, uracil containing	33442	LC/MS neg	C02067	1445-07-4;	1104	243.1	HMDB00767	21688.8	19609.6	19044.8	25772.1	27836.2	25808.2	24335.5	23344.1	24910.6	25735.2	30541.9	22516.8	20889.1	15341.2	8077.37	32669	27621.2	25401.2	25421	16992	13231.7	27160.4	19392.2	26664.8
putrescine	Amino acid	Polyamine metabolism	1408	GC/MS	C00134	110-60-1;	1705.8	174	HMDB01414	113324	79748	48260	55155.5	127059	110230	116961	57771.9	90730	50503	89736	96134.6	61760	90383	26345	213115	105990	117570	105275	133290	173196	129784	124388	359255
pyridoxal	Cofactors and vitamins	Pyridoxal metabolism	1651	LC/MS pos	C00250	65-22-5;	1210	168.1	HMDB01545	234442	224630	178104	207984	226011	263029	230084	137134	182781	189208	216451	197214	185480	227173	148564	294302	214140	298692	230718	133401	127158	183363	155085	267234
pyridoxine (Vitamin B6)	Cofactors and vitamins	Vitamin B6 metabolism	608	LC/MS neg	C00314	58-56-0;	1625	168.1	HMDB02075	5401.03	11588.6	9606.86	12951.4	11733.5	24852.8	7996.23	8896.12	12900.4	14675.5	9579.99	23543.8	28457.1	8801.15	7744.25	18503.7	14205.6	38950.6	23232.8	9737.63	7730.66	13650.3	10961.2	25759
pyrophosphate (PPi)	Energy	Oxidative phosphorylation	2078	GC/MS	C00013	1466-09-3;	1642.3	451	HMDB00250	1.15587e+06	1.36458e+06	574526	1121896	435483	766531	194042	140985	417204	190678		860667	946788		283781	675680	792040	1.31946e+06	307879	519450	431907	101322		718383
pyruvate	Carbohydrate	Glycolysis, gluconeogenesis, pyruvate metabolism	599	GC/MS	C00022	127-17-3;	1130.6	217	HMDB00243	NA	37980.6	12552	14488	68180.4	118073	13815		25767	23460	61699	82472	18073	29606	11383	71588	84397.7	241263	93464	18479		58491		66046
riboflavin (Vitamin B2)	Cofactors and vitamins	Riboflavin metabolism	1827	LC/MS pos	C00255	83-88-5;	3111	377.2	HMDB00244	74894.2	130686	111564	165772	167598	195529	104587	113591	168796	155747	130168	158153	133309	85354.7	76895.8	236574	158493	168096	110530	87933.5	77070.8	186453	151252	228028
ribose	Carbohydrate	Nucleotide sugars, pentose metabolism	12083	GC/MS	C00121	50-69-1;	1650.2	204	HMDB00283	125970	206465	344888	245489	489151	347589	183124	218925	555958	180945	263044	242510	180733	273094	93174	374231	295623	401925	193484	234508	112526	319675	146058	380391
S-adenosylhomocysteine (SAH)	Amino acid	Cysteine, methionine, SAM, taurine metabolism	15948	LC/MS neg	C00021	979-92-0;	1821	383.1	HMDB00939	31050.5	36267.9	34458.2	41799.6	47688.1	63989.2	41633.8	41878	43843.9	37410.7	52601.9	47076.9	41976.8	40159.6	22871.6	57032	46224.4	72227	58142.6	29779.9	26569.1	44182.8	44728.5	72298.9
scyllo-inositol	Lipid	Inositol metabolism	32379	GC/MS	C06153	488-59-5;	1893.8	318.2	HMDB06088	476315	771328	496677	1.02661e+06	1.20798e+06	1.66588e+06	645322	458279	621495	922102	1.63397e+06	1.42445e+06	417675	669446	432368	1.73549e+06	1.30279e+06	1881086	649032	303382	395750	1.5474e+06	855294	1.67994e+06
sebacate (decanedioate)	Lipid	Fatty acid, dicarboxylate	32398	LC/MS neg	C08277	111-20-6;	1778	201.2	HMDB00792	NA						15715.5	21253.3	24605	13753.3	7273.51	10060	9992.06						23383.9	19793	17332.3	15453.6	12285.2	19660
sedoheptulose-7-phosphate	Carbohydrate	Nucleotide sugars, pentose metabolism	35649	GC/MS	C05382	2646-35-7;	2070	691.5	HMDB01068	244051	427072	366965	498123	647501	736922	542272	464954	616546	516595	576910	588454	493407	624273	222872	897276	853851	723700	557953	287485	355860	445467	465695	438866
serine	Amino acid	Glycine, serine and threonine metabolism	1648	GC/MS	C00065	56-45-1;	1389.1	204	HMDB03406	9732547	12200730	11631878	12868141	18286580	15251275	13645957	9702435	16774062	11425395	15699430	13097283	10348862	14825981	8536375	20131277	11727208	22161525	13307495	6212295	6768620	21724296	11815593	21730527
sorbitol	Carbohydrate	Fructose, mannose, galactose, starch, and sucrose metabolism	15053	GC/MS	C00794	6706-59-8;	1843	319.1	HMDB00247	25995		60295.7	130814	157888	261145		40504	45899	90858	154925	273266	135152		35261	221568	120353	305460	98687.1			154851	113160	354616
spermidine	Amino acid	Polyamine metabolism	485	GC/MS	C00315	124-20-9;	1998.9	144	HMDB01257	NA	86317	23214	49980		127855	86942.8		72028.7	63916.8	75109	101165	67617	152121	75139.9	248814	132915	268225	100006			104334		225069
sphinganine	Lipid	Sphingolipid	17769	LC/MS pos	C00836	3102-56-5;	5175	302.3	HMDB00269	77176.6	73535.1	42762.9	94565.6		87457.2	128158	163554		150529	59811.8	92044.8	152236	76006.5	35374.1			85059.2	143574	1.14715e+06	724265	312245	374105	1.01879e+06
sphingosine	Lipid	Sphingolipid	17747	LC/MS pos	C00319	123-78-4;	5197	300.2	HMDB00252	415355	390339	131304	253427	149130	270101	470486	600076	56470.1	536365	144071	555268	341554	418122	361611	93355.9	38439.5	303164	273075	1.25852e+06	709640	871687	557742	2.04231e+06
stearate (18:0)	Lipid	Long chain fatty acid	1358	LC/MS neg	C01530	57-11-4;	5886	283.4	HMDB00827	14856645	15038296	19761563	19826313	26843397	22719580	17982626	22387862	23287093	20074807	20835714	16884059	12456996	15569507	14652297	20988223	15642822	20230417	17998289	19858274	17345177	25619929	25688304	30598779
stearidonate (18:4n3)	Lipid	Long chain fatty acid	33969	LC/MS neg	C16300	111174-40-4 ;	5381	275.3	HMDB06547	86416.4	95272	108219	118069	291112	262481	87524	122683	169043	86317	269180	128370	70555.8	166267	70979	158709	143484	120981	109498	47068.4	47137.8	161887	189294	104481
stearoyl sphingomyelin	Lipid	Sphingolipid	19503	GC/MS	C00550	85187-10-6;85187-10-6 ;	2645	311.3	HMDB01348	246431	320569	261438	364530	324006	410931	292664	310025	200112	326684	402551	475196	228141	275561	224644	549135	290571	740332	513586	319368	180180	355307	302366	562109
succinate	Energy	Krebs cycle	1437	LC/MS neg	C00042	110-15-6;	618	117.1	HMDB00254	433524	212863	145382	199092	225391	401709	405038	213130	224039	178658	259168	368499	335893	300558	253136	399546	377418	595478	471007	151580	187222	329805	327319	444618
succinylcarnitine	Energy	Krebs cycle	37058	LC/MS pos			1401	262.1		111295	103082	25892.6	75230.9	148439	300623	126426	62872.9	28562.4	62270.6	319532	178681		86034.1	27095	212425	126749	252166	43208.6	30742.9	20868.2	138748	63046.7	131822
thiamin (Vitamin B1)	Cofactors and vitamins	Thiamine metabolism	5341	LC/MS pos	C00378	59-43-8;	740	265.1	HMDB00235	245102	149968	139288	126112	161194	156715	202989	105267	253251	95872.3	88942	143660	143594	167901	65865.6	206427	187497	234526	146188	90934.5	75564.9	142968	103281	212606
threonine	Amino acid	Glycine, serine and threonine metabolism	1284	GC/MS	C00188	72-19-5;	1412.3	218.1	HMDB00167	5911477	5827229	4102874	5749348	7020044	8217351	7433207	4451937	6795692	5099413	8119645	7017922	4750652	7465069	4141016	7808565	4964959	12098946	6523891	2643802	3197874	8134343	4771883	10822028
threonylphenylalanine	Peptide	Dipeptide	31530	LC/MS pos			2500	267.2		197820	89418.6	96805.8	27746	214820	113605	46261.3	68960.3	89137.5	45164.7	202542	78208.3	42610.7	84580.4		108264	152239	61705.9	70374.4	22589.1		112266	98180.8	82167.2
trans-4-hydroxyproline	Amino acid	Urea cycle; arginine-, proline-, metabolism	1366	GC/MS	C01157	51-35-4;	1537	140	HMDB00725	NA	21028.4	27166	45246	59982.6	74630.4	51996.7	36331	30179.4	24193.7	95923.5	102243	41620		40101.3		56800	159573				47990.3		109782
trizma acetate	Xenobiotics	Chemical	20710	GC/MS	C07182	6850-28-8;	1525	306.2		8597				6707	10892		11706	17513				22651			14366			325939	7811				17925
tryptophan	Amino acid	Tryptophan metabolism	54	LC/MS pos	C00078	73-22-3;	2445	205.1	HMDB00929	4082718	4535572	4128828	4543148	6651698	6794150	4319292	4075244	6049500	4214963	5800362	5328333	4235342	4551183	2735725	7028982	5407915	8217695	5660649	3054118	2760368	7997390	4623026	9029873
tyrosine	Amino acid	Phenylalanine & tyrosine metabolism	1299	LC/MS pos	C00082	60-18-4;	1516	182.1	HMDB00158	8687651	10051073	10376225	11353303	15608952	16784635	11356066	10787777	15007126	9685236	14146898	12876423	10012112	10610110	6477413	16186292	12728090	20236573	12656771	7520369	6594050	18494566	11211153	20413094
UDP-N-acetylglucosamine	Carbohydrate	Nucleotide sugars, pentose metabolism	35162	LC/MS pos	C00043	91183-98-1;	963	607.7	HMDB00290	290296	56303.8	42281.8			18371.8	267975	33095.6	52253.2		18913			111517		100274	104636	15775.9				94376	30922.3
undecanoate (11:0)	Lipid	Medium chain fatty acid	12067	LC/MS neg		334-48-5;	5207	185.2	HMDB00947	NA	28697.7	25307.4		39674.1	42388.4	20617	23233.5	39812.9	26699.2	46771.1	35106.3	37486.3	37665.3	29554.5	33278.6	32774.6		28364	21973.9			60808.1	18675.2
uracil	Nucleotide	Pyrimidine metabolism, uracil containing	605	GC/MS	C00106	66-22-8;	1370.4	241	HMDB00300	54731.8	49979.9	65433.9	147962	123320	113599	111496	47153.8	111075	102606	63122.1	124755	66200.5	87253.8	57343.2	156684	55758.5	165387	116052	59663.5	108351	184574	167395	210598
urate	Nucleotide	Purine metabolism, urate metabolism	1604	GC/MS	C00366	69-93-2;	1928	441.2	HMDB00289	7555	37476	29878.7	28478	60277	67329.1	11318.6	40118.4	36047.7	15848	65463.3	69428	24508	72624	22958	84855	73234	93221.6	34221.9	26986.5	38359.1	83859.3	117337	87148.2
uridine	Nucleotide	Pyrimidine metabolism, uracil containing	606	LC/MS neg	C00299	58-96-8;	1467	243.1	HMDB00296	794502	808662	773816	657340	1.11292e+06	1.10174e+06	782132	686121	925145	646768	930433	850700	525070	819942	600123	969900	750398	1.1851e+06	640382	734605	633452	1.02705e+06	793552	1.28573e+06
uridine 5'-monophosphate (UMP)	Nucleotide	Pyrimidine metabolism, uracil containing	2856	LC/MS pos	C00105	3387-36-8;	1079	325	HMDB00288	1.02674e+06	1321559	934580	1.47411e+06	683294	1.38777e+06	1.40118e+06	1.23879e+06	1.20955e+06	1.34357e+06	1.22254e+06	1.60403e+06	1.45208e+06	1.01286e+06	1.14149e+06	1.23092e+06	1.34033e+06	1.75814e+06	1.72037e+06	855724	942671	765110	1.04147e+06	1.52038e+06
valine	Amino acid	Valine, leucine and isoleucine metabolism	1649	LC/MS pos	C00183	72-18-4;	1040	118.1	HMDB00883	8346765	11006083	11329067	11952849	19071121	17173310	10903856	9060760	16792438	9018113	13591862	13720868	9952565	11145939	7564396	18021939	13698193	20195256	12669286	7884218	6318721	18145543	11346394	22567200
xanthine	Nucleotide	Purine metabolism, (hypo)xanthine/inosine containing	3147	LC/MS pos	C00385	69-89-6;	1430	153.1	HMDB00292	1662506	1559362	1350637	1510395	2512449	2467736	1848649	1346764	2260949	1328056	2240823	1862603	1077294	1866048	1388014	2649684	2434320	3138447	1606164	1533390	1253123	3063918	2101884	3388289
xanthosine	Nucleotide	Purine metabolism, (hypo)xanthine/inosine containing	15136	LC/MS pos	C01762	146-80-5;	1785	285	HMDB00299	37129.5	37138.6	30533.6	25006.5	116650	78636.1	49626.6	18403.4	72652.3	35847.7	85466.2	55320	22246.7	60852.3	17623.8	78877	51544.8	104045	61509.8	30850.1	63607.5	157826	52946.6	198637

## Sheet: NormImpData
									SAMPLE_NAME	UNNE-00001	UNNE-00002	UNNE-00003	UNNE-00004	UNNE-00005	UNNE-00006	UNNE-00007	UNNE-00008	UNNE-00009	UNNE-00010	UNNE-00011	UNNE-00012	UNNE-00013	UNNE-00014	UNNE-00015	UNNE-00016	UNNE-00017	UNNE-00018	UNNE-00019	UNNE-00020	UNNE-00021	UNNE-00022	UNNE-00023	UNNE-00024
									SAMPLE_ID	489098	489099	489100	489101	489102	489103	489104	489105	489106	489107	489108	489109	489110	489111	489112	489113	489114	489115	489116	489117	489118	489119	489120	489121
									BRADFORD	14	11	12.1	13.1	12.6	19.8	13.2	14.4	13.7	14	18.5	14.1	14.9	13.5	9.7	17.2	14.1	20.9	15.6	11.5	8.8	15.6	12.2	19.3
									CLIENT_ID	N01	N02	N03	N04	N05	N06	N07	N08	N09	N10	N11	N12	N13	N14	N15	N16	N17	N18	N19	N20	N21	N22	N23	N24
									TIME	0.5	0.5	0.5	0.5	0.5	0.5	0.5	0.5	0.5	0.5	0.5	0.5	12	12	12	12	12	12	12	12	12	12	12	12
									TREAT_TIME	LA 0.5	LA 0.5	LA 0.5	LA 0.5	LA 0.5	LA 0.5	CLA 0.5	CLA 0.5	CLA 0.5	CLA 0.5	CLA 0.5	CLA 0.5	LA 12	LA 12	LA 12	LA 12	LA 12	LA 12	CLA 12	CLA 12	CLA 12	CLA 12	CLA 12	CLA 12
BIOCHEMICAL	SUPER_PATHWAY	SUB_PATHWAY	METABOLON_ID	PLATFORM	KEGG_ID	CAS	RI	MASS	TREATMENT HMDB_ID	LA	LA	LA	LA	LA	LA	CLA	CLA	CLA	CLA	CLA	CLA	LA	LA	LA	LA	LA	LA	CLA	CLA	CLA	CLA	CLA	CLA
1-arachidonoylglycerophosphoethanolamine*	Lipid	Lysolipid	35186	LC/MS neg			5731	500.3		0.649514	1.17116	0.703431	1.11393	1.63828	0.773335	0.740132	1.55226	0.851151	0.809229	1.43743	1.47188	0.636344	1.4234	1.48946	0.67246	0.653519	0.979613	0.66589	0.9554	1.19093	1.10307	2.04108	1.02039
1-arachidonoylglycerophosphoinositol*	Lipid	Lysolipid	34214	LC/MS neg	C03819		5479	619.4		0.743107	1.08714	0.843949	1.32909	2.90787	1.2778	1	1.16273	1.29742	0.787183	1.70058	0.901556	0.558317	1.13813	0.517761	1.36626	1.61494	0.50921	0.681263	0.31261	0.31261	0.98228	2.41739	0.486399
1-heptadecanoylglycerol (1-monoheptadecanoin)	Lipid	Monoacylglycerol	34391	GC/MS			2156	385.2		0.4592	1.03252	1.00378	1.18408	1.13414	0.686024	0.772586	0.820624	1.1633	1.17013	0.77942	0.996219	0.703566	0.776974	0.541014	0.867948	0.975782	0.546767	1.26625	1.54729	1.31844	1.12713	1.9088	1.32665
1-heptadecanoylglycerophosphocholine	Lipid	Lysolipid	33957	LC/MS pos		50930-23-9;	5750	510.4		0.820185	2.16061	0.985241	0.903997	0.879836	0.751502	1.23125	1.42046	0.386575	0.967704	1.5602	2.4219	0.766938	0.956751	2.0031	0.308139	0.135183	0.627115	1.01476	2.56729	2.21676	2.44232	6.4542	3.099
1-heptadecanoylglycerophosphoethanolamine*	Lipid	Lysolipid	37419	LC/MS neg			6029	466.3		0.96414	1.38847	1.49709	1.72053	1.40305	0.898696	1.12729	3.71738	1.68034	1.37333	3.35999	0.918346	0.958939	2.81299	0.768454	0.764941	1.03515	0.41743	0.888403	0.964851	0.927122	0.614581	5.39717	0.790732
1-linoleoylglycerophosphocholine	Lipid	Lysolipid	34419	LC/MS pos	C04100		5574	520.4		1.37345	0.938267	0.390522	0.12077	0.504196	0.12077	1.31939	1.06173	0.276791	0.406599	0.819814	0.652293	0.916683	1.24039	2.87596	0.509656	0.12077	0.83137	1.24551	1.87833	3.73546	1.91235	3.69052	2.78272
1-linoleoylglycerophosphoethanolamine*	Lipid	Lysolipid	32635	LC/MS neg			5725	476.3		0.677713	1.01224	0.591596	0.545714	1.00752	0.429662	1.33098	2.23122	1.28703	0.374536	0.864375	0.596074	0.868192	2.30426	1.47391	0.992484	1.13815	0.782176	2.33291	1.84614	1.54141	0.959749	3.32145	0.536925
1-methylnicotinamide	Cofactors and vitamins	Nicotinate and nicotinamide metabolism	27665	LC/MS pos	C02918	1005-24-9;	688	137.1	HMDB00699	1.13269	1.66546	0.960051	1.00892	1.14932	0.730756	1.3698	0.991083	1.15274	0.846052	0.833361	1.03391	0.730704	1.16506	1.32489	0.93642	1.19065	0.676655	0.850135	0.698124	1.13739	0.93437	1.10012	0.670543
1-myristoylglycerol (1-monomyristin)	Lipid	Monoacylglycerol	35625	GC/MS		75685-84-6;	2052	343.2		0.877679	1.84861	0.884288	0.900446	1.5427	0.993138	0.71846	1.30399	1.13216	0.769764	1.01635	1.03143	0.842639	0.898109	0.854946	0.966896	1.17809	0.300141	1.58128	1.3482	1.33267	0.915496	1.6951	1.00686
1-myristoylglycerophosphocholine	Lipid	Lysolipid	35626	LC/MS pos		20559-16-4;	5481	468.3		1.21139	1.40959	0.629157	0.725783	0.314182	0.643501	1.18532	1.29085	0.315953	0.639928	0.69492	1	0.677861	1.42593	1.54655	0.209143	0.209143	0.539649	0.599486	2.8673	2.64151	1.126	3.18128	2.4741
1-oleoylglycerol (1-monoolein)	Lipid	Monoacylglycerol	21184	GC/MS	C01885	111-03-5;	2181.2	397.4		0.885899	1.41755	0.931561	1.21389	3.39595	1.59632	0.883495	0.888142	1.19543	1.09237	0.997074	1.17137	0.878186	1.00293	0.262007	1.08878	0.903257	0.840812	1.06164	0.895184	0.870268	0.895189	1.59661	1.74939
1-oleoylglycerophosphocholine	Lipid	Lysolipid	33960	LC/MS pos	C03916	19420-56-5;	5700	522.4	HMDB02815	0.830903	1.40256	0.49786	1.03711	0.483471	0.518628	1.42658	0.962893	0.28528	0.846851	1.08192	2.06001	0.73283	1.08487	1.95114	0.405879	0.25344	0.756435	0.520857	1.33747	1.95898	2.1825	2.24113	3.14542
1-oleoylglycerophosphoethanolamine	Lipid	Lysolipid	35628	LC/MS pos			5662	480.2		0.631264	1.4783	0.45957	0.871371	0.354936	0.328572	1.48686	1.12863	0.225771	0.650047	1.13298	1.67494	0.545455	1.23693	1.27974	0.246718	0.114736	0.4656	0.514223	1.41212	1.54701	1.74811	1.47521	2.04115
1-oleoylglycerophosphoinositol*	Lipid	Lysolipid	36602	LC/MS neg	C03819		5577	597.4		1.00465	0.819924	0.995349	1.1293	1.04074	1.05242	1.62191	1.45574	1.41183	1.02297	0.674897	0.744633	0.685714	1.18373	0.253361	0.76152	1.09408	0.473961	1.07769	0.315245	0.53701	0.609519	1.62716	0.474986
1-palmitoleoylglycerophosphocholine*	Lipid	Lysolipid	33230	LC/MS pos			5524	494.3		1.46186	1.3343	0.481973	0.128193	0.480994	0.587844	1.17112	1.04382	0.175945	0.565085	0.604893	0.95618	0.594374	1.17846	1.18668	0.128193	0.128193	0.370725	0.30035	1.18542	1.61427	1.28135	2.80809	1.37727
1-palmitoleoylglycerophosphoethanolamine*	Lipid	Lysolipid	34565	LC/MS neg			5661	450.4		0.981634	1.52951	0.782424	1.02451	1.64166	1.00593	1.81844	2.06303	1.22301	0.694851	1.97769	0.849967	0.749373	1.94037	0.750147	0.779796	0.980754	0.389317	0.958464	0.994068	1.43132	1.17941	2.84305	0.706891
1-palmitoleoylglycerophosphoinositol*	Lipid	Lysolipid	36618	LC/MS neg	C03819		5442	569.3		1.46967	1.09209	0.951707	0.744737	1.96993	0.784813	1.68513	1.56878	1.42038	0.98673	1.1757	1.15651	0.898332	1.77312	0.361963	0.852132	1.25341	0.270171	1.01327	0.400093	0.64403	0.701221	1.69334	0.26691
1-palmitoylglycerol (1-monopalmitin)	Lipid	Monoacylglycerol	21127	GC/MS	C01885	542-44-9;	2119.5	371.3		0.617814	1.16376	0.86732	1.0598	1.17597	0.742515	1.1379	1.08487	1.27583	1.02374	0.927582	0.97626	0.742121	0.705208	0.526238	0.837863	0.870433	0.681467	1.6625	2.06627	1.48604	0.785794	1.42889	1.70811
1-palmitoylglycerophosphocholine	Lipid	Lysolipid	33955	LC/MS pos	C04102	17364-16-8;	5671	496.4		0.908579	1.54824	0.797328	1.09142	0.473084	0.488976	1.50594	1.16299	0.368755	0.854881	0.743327	1.53092	0.835635	1.24316	1.83085	0.349125	0.167932	0.7986	0.738572	2.27778	2.71491	2.03564	2.81347	2.95396
1-palmitoylglycerophosphoethanolamine	Lipid	Lysolipid	35631	LC/MS neg			5940	452.3		0.780277	0.991232	1.11178	1.00877	0.874965	0.6096	1.33488	2.76387	1.5426	0.706311	1.7052	0.936002	0.745202	2.12018	0.513826	0.57391	0.791247	0.474801	1.16711	1.29007	1.31043	0.795457	3.29515	1.10392
1-palmitoylglycerophosphoinositol*	Lipid	Lysolipid	35305	LC/MS neg	C03819		5573	571.3		0.996285	1.02767	1.34581	1.00371	1.01136	0.681445	1.86612	1.82004	1.93885	0.972993	0.787522	0.841744	0.961152	1.42614	0.32578	0.576228	0.828848	0.554239	1.44739	1.09548	1.04479	0.757076	2.12614	0.882611
1-pentadecanoylglycerol (1-monopentadecanoin)	Lipid	Monoacylglycerol	34385	GC/MS			2085	357.3		0.649591	0.999706	0.897833	1.05148	1.69622	1.08897	1.01687	0.85829	1.04543	0.982161	1.40461	1.02369	0.693542	0.82005	0.580323	0.952658	1.27358	0.44373	1.00029	1.04006	1.03523	0.740948	1.60688	0.765868
1-pentadecanoylglycerophosphocholine*	Lipid	Lysolipid	37418	LC/MS pos			5563	482.3		1.43338	1.75391	0.735523	0.791599	0.604824	0.591959	1.26462	1.31895	0.292931	0.849852	0.72211	1.15015	0.767917	1.43109	1.61573	0.224645	0.160738	0.483992	0.469861	1.99349	2.30677	1.34742	3.82781	1.78068
1-stearoylglycerol (1-monostearin)	Lipid	Monoacylglycerol	21188	GC/MS	C01885	123-94-4;	2186.6	399.4		0.710389	1.02399	0.917315	0.910449	1.41678	0.680591	1.01138	0.988623	1.22518	1.32983	0.928953	1.13678	0.900648	0.80237	0.90187	0.879072	0.755262	0.933838	1.30028	2.26826	1.96579	1.14404	1.77744	2.1342
1-stearoylglycerophosphocholine	Lipid	Lysolipid	33961	LC/MS pos		19420-57-6;	5844	524.4		0.774281	1.3901	0.728326	0.988737	0.572735	0.519307	1.22577	1.31271	0.340116	1.01126	0.647997	1.68914	0.80285	1.05646	2.0259	0.337704	0.14193	0.780635	0.93871	3.41778	3.07773	2.48785	3.59083	4.34518
1-stearoylglycerophosphoethanolamine	Lipid	Lysolipid	34416	LC/MS pos		69747-55-3;	5842	482.3		0.691003	1.41389	0.774016	0.959995	0.447591	0.387523	1.29298	1.468	0.386851	1.05331	0.71717	1.27649	0.68109	1.04001	1.17704	0.201808	0.098356	0.480292	0.561894	1.72604	1.5985	1.47145	2.39842	1.63893
1-stearoylglycerophosphoinositol	Lipid	Lysolipid	19324	LC/MS neg	C03819		5800	599.4		0.70618	0.715744	0.996278	1.00372	0.80451	0.608273	1.20342	1.49869	1.43728	1.23105	0.793829	1.07309	0.856824	0.89739	0.426168	0.754949	0.660785	0.663643	1.65806	1.96698	1.70055	1.24509	2.58197	1.54898
1,2-dipalmitoylglycerol	Lipid	Diacylglycerol	35727	GC/MS		40290-32-2;	2638.5	313.3	HMDB05200	0.439329	0.439329	1.09783	1.10626	0.439329	1.02404	0.975962	1.40148	0.943971	0.439329	0.439329	0.921646	0.439329	1.21223	0.439329	0.688895	0.439329	0.878842	1.28151	2.95966	0.439329	0.612965	2.59877	0.753703
1,3-dipalmitoylglycerol	Lipid	Diacylglycerol	35728	GC/MS		26657-95-4 ;	2667.9	371.3		0.190807	1.09064	2.64562	1.04086	1.2303	0.883243	0.93115	0.834956	1.05917	0.95914	0.190807	0.486228	0.399735	0.913865	0.190807	0.683412	1.31762	0.190807	1.27799	2.07749	1.06376	0.190807	1.77961	0.71719
10-heptadecenoate (17:1n7)	Lipid	Long chain fatty acid	33971	LC/MS neg		29743-97-3;	5558	267.3		0.955103	1.26402	1.22263	1.26223	2.10554	1.23065	0.730636	0.981856	0.977902	1.01814	1.42965	0.976505	0.761687	1.19419	0.781743	1.04344	1.13214	0.549032	0.581436	0.636787	0.864433	1.19519	1.47063	0.505536
10-nonadecenoate (19:1n9)	Lipid	Long chain fatty acid	33972	LC/MS neg		73033-09-7;	5775	295.4		0.824734	1.01646	0.979918	1.43852	2.83852	1.21107	0.984136	1.01586	1.08485	1.22576	1.49944	1.1056	0.827066	0.871883	0.699461	1.27381	0.977542	0.595721	0.704438	0.704294	0.868526	1.43985	1.58338	0.799728
13S-hydroxy-9Z,11E-octadecadienoic acid	Lipid	Fatty acid, monohydroxy	37374	LC/MS neg	C14762	29623-28-7;	5251	295.3	HMDB04667	0.56582	0.933212	0.61379	0.386139	1.26937	1.14576	1.59755	1.3624	1.2445	0.72752	0.543192	1.44422	0.924888	0.671254	1.40347	0.778513	0.425684	2.0611	1.56453	1.06679	0.904634	1.21416	0.226223	1.23359
2'-deoxycytidine	Nucleotide	Pyrimidine metabolism, cytidine containing	15949	LC/MS pos	C00881	951-77-9;	1256	228	HMDB00014	0.576584	1.26383	0.549015	0.549015	2.23705	1.12463	0.832393	0.820005	0.587218	0.549015	0.853592	0.80031	0.549015	1.19564	0.968468	1.03153	1.15973	0.549015	0.63968	1.20349	1.10477	0.95475	1.63599	1.34329
2-arachidonoylglycerophosphocholine*	Lipid	Lysolipid	35256	LC/MS pos			5524	544.3		0.950692	2.01362	0.438879	1.51844	0.264673	0.635472	0.903078	1	0.100673	1.01366	0.270584	1.64699	0.680267	0.720071	3.5556	0.400369	0.100673	1.06199	0.338351	2.24712	2.21275	1.28946	1.04066	2.12434
2-arachidonoylglycerophosphoethanolamine*	Lipid	Lysolipid	34656	LC/MS pos			5525	502.3		1.08689	1.61474	0.616515	1.33885	0.431936	0.566151	1.0025	1.01432	0.307358	1.17907	0.467394	1.69383	0.726918	0.997501	2.45006	0.383494	0.0941338	0.672698	0.473197	1.73624	1.68947	1.08532	1.64598	0.947884
2-docosahexaenoylglycerophosphoethanolamine*	Lipid	Lysolipid	34258	LC/MS pos			5512	526.2		1.46546	1.97311	0.815376	1.60793	0.370156	0.741541	1.02306	1.05242	0.217252	1.50436	0.378141	1.78216	0.885988	1.07949	2.34189	0.337899	0.0888277	0.648427	0.384987	0.976935	1.12114	1.20276	1.75176	0.851593
2-docosapentaenoylglycerophosphoethanolamine*	Lipid	Lysolipid	34875	LC/MS pos			5548	528.2		1.34799	1.75749	0.677951	1.37746	0.236368	0.584667	1.13562	0.988414	0.18082	1.23196	0.430905	1.81988	0.925654	1.01461	2.40802	0.212461	0.106238	0.642515	0.437931	1.61008	1.51045	1.01159	1.79101	0.621489
2-hydroxyglutarate	Lipid	Fatty acid, dicarboxylate	37253	GC/MS	C02630	40951-21-1;	1576	247	HMDB00606	1.86534	1.76268	0.6902	0.289348	1.15368	1.04941	3.37278	1.47902	0.848948	0.576647	1.61829	1.25458	0.467889	3.38496	1	0.477496	0.786302	1.38141	0.454215	0.289348	1.19856	0.709808	0.764116	0.528087
2-hydroxypalmitate	Lipid	Fatty acid, monohydroxy	35675	LC/MS neg		764-67-0;	5508	271.3		0.944826	1.59771	0.892867	0.791543	1.53834	0.795495	1.05517	2.213	0.656996	1.42916	0.587526	0.853818	0.696826	2.07725	2.42008	0.666543	0.445945	1.62983	1.14433	2.21148	2.17318	1.59603	0.443159	0.913721
2-hydroxystearate	Lipid	Fatty acid, monohydroxy	17945	LC/MS neg	C03045	629-22-1;	5705	299.4		1.06569	1.50395	0.625864	0.742287	1.49149	0.902883	1.02025	2.62703	0.388878	0.97975	0.610747	0.914049	0.451684	2.37033	2.24314	0.520379	0.511007	1.38438	1.02656	2.44185	2.59549	1.26003	0.62869	0.925945
2-linoleoylglycerophosphocholine*	Lipid	Lysolipid	35257	LC/MS pos			5544	520.4		2.34274	2.36529	1	0.588417	0.273866	0.33187	0.840359	0.841527	0.273866	0.46824	0.387145	0.673973	1.47509	1.54525	6.16316	0.596876	0.575599	2.13752	0.806971	1.18509	1.77937	1.02538	1.72512	1.26538
2-linoleoylglycerophosphoethanolamine*	Lipid	Lysolipid	34666	LC/MS pos			5541	478.3		1.98561	2.44009	1.01091	1.32307	0.320875	0.507623	0.948267	0.767621	0.351812	0.989088	0.231067	1.2163	2.03889	2.71756	5.09013	0.650071	0.163196	1.26488	0.773212	1.76341	1.11278	0.686973	1.07	0.60496
2-methylbutyroylcarnitine	Amino acid	Valine, leucine and isoleucine metabolism	35431	LC/MS pos		31023-25-3;	2439	246.1	HMDB00378	0.520286	0.600916	0.600166	1.20527	1.39791	1.36568	1.19476	0.520286	0.520286	0.929147	1.05465	2.21163	1	0.722673	0.662673	0.914159	0.677149	2.17564	1.8174	0.520286	1.13801	0.941337	0.667105	1.903
2-methylmalonyl carnitine	Lipid	Carnitine metabolism	35482	LC/MS pos		149181-64-6;	1539	262.1		0.30533	0.760567	0.372927	1.38338	2.59921	1.74602	0.469431	0.48701	0.43893	1.3238	2.21308	1.7577	0.284646	0.297837	0.509785	2.64165	1.90649	1.12562	0.495229	0.284646	0.471491	2.06942	1.46037	1
2-myristoylglycerol (2-monomyristin)	Lipid	Monoacylglycerol	34383	GC/MS		27214-38-6;	2040	285.2		0.981032	0.506159	0.819106	0.583003	1.70883	0.83857	0.506159	1	0.506159	0.506159	0.935862	0.999582	0.506159	0.984514	0.506159	1.62463	1.08426	1.27193	1.19524	1.50229	1.54029	0.913189	1.73168	1.23603
2-myristoylglycerophosphocholine*	Lipid	Lysolipid	35681	LC/MS pos			5450	468.3		1	1.44153	0.293807	0.862592	0.293807	0.567261	0.293807	0.961481	0.293807	0.293807	0.293807	1.20639	0.653596	0.833363	2.73403	0.293807	0.293807	0.293807	0.500541	2.51559	2.17959	0.293807	1.82384	1.6606
2-oleoylglycerol (2-monoolein)	Lipid	Monoacylglycerol	35848	GC/MS		3443-84-3;	2170	410.1		0.663258	0.663258	0.663258	0.663258	2.30545	0.663258	0.663258	0.663258	0.801781	0.663258	0.663258	1.01055	0.663258	0.663258	0.663258	1.33781	1.10021	0.849783	0.663258	0.663258	0.989455	1.2138	0.663258	0.698245
2-oleoylglycerophosphocholine*	Lipid	Lysolipid	35254	LC/MS pos			5640	522.4		1.10603	1.89924	0.719608	1.36374	0.377648	0.513704	1.36087	0.893971	0.310908	1.14139	0.398581	2.01676	0.792797	0.853628	2.064	0.299563	0.0883788	0.747116	0.35394	1.47823	1.59756	1.34114	1.34019	1.8048
2-oleoylglycerophosphoethanolamine*	Lipid	Lysolipid	35683	LC/MS pos			5625	480.2		1.12594	1.77457	0.842503	1.46232	0.281083	0.498192	1.54831	0.953222	0.309829	1.29866	0.383477	1.81797	0.977703	1.16226	2.19146	0.242933	0.0440057	0.622625	0.497325	1.95315	1.94248	1.0223	1.33658	0.661377
2-palmitoleoylglycerophosphocholine*	Lipid	Lysolipid	35819	LC/MS pos			5482	494.3		1.36909	1.56095	0.568874	0.997885	0.37125	0.370588	1.13596	0.9992	0.249594	1.00256	0.368109	1.15696	0.395418	1.00171	1.32879	0.199072	0.0721112	0.37589	0.301911	1.26467	1.20637	1.0008	1.30853	1.01174
2-palmitoleoylglycerophosphoethanolamine*	Lipid	Lysolipid	34871	LC/MS pos			5487	452.1		0.964879	2.00942	1.02117	1.41386	0.41302	0.439498	1.27664	1.04583	0.31355	1.30994	0.377588	1.47556	0.988097	0.971633	1.50075	0.259709	0.0562331	0.304898	0.353597	1.902	1.56385	1.0119	1.57903	0.556693
2-palmitoylglycerol (2-monopalmitin)	Lipid	Monoacylglycerol	33419	GC/MS		23470-00-0;	2108	129		0.620015	1.20298	0.855031	1.06265	1.75189	0.990832	0.987947	1.16597	1.18159	0.773311	0.965177	0.956426	0.847301	0.748588	0.562003	0.974693	0.992901	1.0071	1.60321	1.86512	1.4263	1.10327	1.85699	2.1077
2-palmitoylglycerophosphocholine*	Lipid	Lysolipid	35253	LC/MS pos			5604	496.3		0.933839	1.78508	0.370764	0.752222	0.39435	0.575996	1.20514	1.05979	0.174388	0.797108	0.321314	1.59817	1	1.09981	3.55835	0.324625	0.174388	0.917337	0.598736	3.10727	2.74853	1.37391	2.18616	2.57314
2-palmitoylglycerophosphoethanolamine*	Lipid	Lysolipid	35684	LC/MS pos			5598	454.2		1	0.268939	0.283588	0.694281	0.268939	0.268939	0.53527	1.11523	0.268939	0.268939	0.268939	0.671209	0.679647	1.06903	1.36873	0.268939	0.268939	0.268939	0.268939	2.52721	2.30788	0.508687	1.45504	1.32372
2-phosphoglycerate	Carbohydrate	Glycolysis, gluconeogenesis, pyruvate metabolism	35629	GC/MS	C00631	70195-25-4;	1734	459.1	HMDB03391	0.641625	0.703844	0.447232	0.481618	1.24089	0.650707	0.994972	0.427957	0.794799	0.445989	1.03957	1.09481	0.528493	1.30709	0.294276	1.16813	1.15388	1.12606	1.00503	0.294276	0.294276	1.38954	1.03259	1.60042
3-(4-hydroxyphenyl)lactate	Amino acid	Phenylalanine & tyrosine metabolism	32197	LC/MS neg	C03672	6482-98-0;	1395	181.1	HMDB00755	1.26552	1.56203	0.926491	0.962145	1.22486	0.853566	1.89353	1.25956	1.19484	0.766342	1.27319	1.01208	0.488922	1.4757	1.07955	0.720664	0.700689	1.05322	0.691944	0.893344	1.43091	0.987917	0.881736	0.972405
3-dehydrocarnitine*	Lipid	Carnitine metabolism	32654	LC/MS pos	C02636	10457-99-5;	1020	160.2		0.683946	0.95104	0.83143	1.04896	2.11947	1.47995	0.944925	0.542781	0.707487	1.10615	1.86253	1.50888	0.617408	0.799924	0.670354	1.68839	1.34373	1.55493	0.57591	0.477329	0.470275	2.02556	1.2736	1.50672
3-phosphoglycerate	Carbohydrate	Glycolysis, gluconeogenesis, pyruvate metabolism	1414	GC/MS	C00597	80731-10-8;	1753.6	299	HMDB00807	0.545272	0.874713	0.70764	0.848111	1.18842	0.675885	1.08003	0.576771	1.00367	0.728121	0.99352	1.08936	0.806658	1.49072	0.920362	1.13304	1.26688	1.3075	1.14982	0.474933	0.996327	1.60187	1.13369	1.80408
3-phosphoserine	Amino acid	Glycine, serine and threonine metabolism	543	GC/MS	C01005	407-41-0;	1777.6	356.1	HMDB00272	0.420327	0.946612	1.09598	1.74795	1.52546	0.813438	0.952348	0.992224	1.4711	0.985511	0.750734	1.00778	1.24615	1.65967	0.96885	1.75562	1.15388	0.905296	1.84477	0.299399	0.648901	1.70402	1.26219	0.588719
4-hydroxybutyrate (GHB)	Lipid	Fatty acid, monohydroxy	34585	GC/MS	C00989	502-85-2;	1277	233.1	HMDB00710	0.689133	1.83126	0.943734	1.0643	0.996479	1.23497	1.55579	0.834348	1.32857	0.910697	0.404583	0.722068	0.538699	1.65428	0.404583	1.00352	0.799023	1.78525	1.01006	0.89819	0.97427	1.07876	0.404583	1.9163
4-methyl-2-oxopentanoate	Amino acid	Valine, leucine and isoleucine metabolism	22116	LC/MS neg	C00233	816-66-0;	2200	129.2	HMDB00695	0.809271	1.01308	0.986922	0.729283	0.791497	1.2976	2.39789	0.634646	0.806238	0.495945	1.07435	0.733782	0.619853	1.61952	1.02458	1.74773	1.14294	0.793991	1.0755	0.54861	1.02467	1.1132	0.636094	1.07027
5-dodecenoate (12:1n7)	Lipid	Medium chain fatty acid	33968	LC/MS neg		2430-94-6;	5206	197.2	HMDB00529	1.18732	1.06306	1.06611	1.26788	1.57577	1.62941	0.967928	1.03207	1.23531	0.563663	1.1256	0.684851	1.35181	1.84429	0.421005	0.553331	0.38226	0.544063	0.831158	0.577132	0.786638	0.538284	1.68251	0.418586
5-methyltetrahydrofolate (5MeTHF)	Cofactors and vitamins	Folate metabolism	18330	LC/MS neg	C00440	68703-91-3;	1838	458.2	HMDB01396	0.759598	1.17882	0.721081	0.825726	0.430838	0.771986	1.39936	0.598196	0.637279	0.603287	1.01163	1.54445	0.736605	0.616102	0.430838	1	1.64453	1.03919	1.57274	0.430838	0.430838	1.0443	1.37002	2.48384
5-methylthioadenosine (MTA)	Amino acid	Polyamine metabolism	1419	LC/MS pos	C00170	2457-80-9;	2427	298.1	HMDB01173	1.15523	1.27892	0.87708	0.955289	1.07672	0.776059	1.19125	1.06742	0.892857	0.927774	0.823841	0.987493	0.966297	1.01251	1.07197	0.986803	1.19878	0.834621	1.15263	1.13974	1.38069	0.774305	1.13306	0.930773
5-oxoproline	Amino acid	Glutathione metabolism	1494	LC/MS neg	C01879	98-79-3;	744	128.2	HMDB00267	0.787536	1.29455	0.832745	1.0044	1.11516	0.945556	0.998412	1.02597	1.00524	0.811709	0.817199	1.17767	1.48791	0.985496	1.0099	0.820172	0.903235	1.01783	1.51445	0.860709	1.00159	0.801381	0.997209	1.06341
6-phosphogluconate	Carbohydrate	Nucleotide sugars, pentose metabolism	15442	LC/MS neg	C00345	921-62-0;	588	275.1	HMDB01316	0.634529	1.36247	1.69095	0.846327	2.22817	0.931389	1.052	0.902269	1.91249	0.740878	1.13768	0.994162	0.755898	1.24275	0.695562	1.00584	1.15282	0.649074	1.02988	0.959298	0.700543	1.58971	1.48145	0.916065
7-alpha-hydroxycholesterol	Lipid	Sterol/Steroid	35692	GC/MS	C03594	566-27-8;	2300	456.2	HMDB01496	0.289501	1.05772	0.289501	0.289501	1.18121	0.795984	0.289501	0.289501	0.289501	0.796946	0.289501	0.491017	0.76802	0.289501	0.289501	0.978427	0.289501	2.12546	0.289501	1.22349	1.30936	1.02157	0.289501	0.289501
7-beta-hydroxycholesterol	Lipid	Sterol/Steroid	35092	GC/MS	C03594	566-27-8;	2340	456.4	HMDB06119	0.973736	1.30357	0.748681	0.84564	0.831617	1.13365	1.0534	1.22499	0.958762	1.06853	0.591907	0.893589	0.96596	1.74606	1.70886	1.02626	0.711538	2.20572	1.76351	2.05183	1.49795	0.839752	0.43346	0.430264
acetylcarnitine	Lipid	Carnitine metabolism	32198	LC/MS pos		5080-50-2;	1203	204.2		0.411653	0.838421	0.459153	1.01333	1.53752	1.92553	0.866507	0.538467	0.625704	0.805192	1.4326	2.1816	0.56914	0.986672	0.643915	2.1905	1.34268	1.85828	0.569713	0.377903	1.08927	2.73978	1.036	2.09927
adenine	Nucleotide	Purine metabolism, adenine containing	554	GC/MS	C00147	73-24-5;	1804.2	264	HMDB00034	0.253838	0.253838	0.941498	0.253838	1.37805	0.893808	1.24609	0.746779	0.859859	0.780412	1.14938	1.08888	0.861967	1.01726	0.811994	1.20102	1.55432	1.04322	1.04902	0.982744	1.08629	0.948653	1.18272	0.840125
adenosine	Nucleotide	Purine metabolism, adenine containing	555	LC/MS pos	C00212	58-61-7;	1605	268.1	HMDB00050	0.60191	0.875408	0.846967	1.04657	0.799233	1.01592	1.02146	1.23451	0.794438	1.15995	0.825291	1.30289	1.31101	0.894676	1.23002	1.03096	1.58706	0.943031	1.1923	0.600973	0.984083	0.521066	1.14834	0.700593
adenosine 2'-monophosphate (2'-AMP)	Nucleotide	Purine metabolism, adenine containing	36815	LC/MS pos	C00946	130-49-4;	1625	348.1	HMDB11617	0.476999	0.906207	0.57816	0.994137	1.39108	0.965753	0.85466	0.732611	0.740668	1.00586	1.10342	1.08171	0.745828	0.875547	1.11749	1.27239	1.33365	0.936141	1.19824	0.9183	1.30549	1.3255	1.43296	1.28022
adenosine 3'-monophosphate (3'-AMP)	Nucleotide	Purine metabolism, adenine containing	35142	LC/MS pos	C01367	84-21-9;	1451	348.1	HMDB03540	0.314313	0.616508	0.425964	1.40811	0.413515	1.10779	1.33251	1.12814	0.56858	1.16426	1.01335	1.50451	3.3259	0.882897	0.986651	1.02896	2.41961	1.1504	3.11556	0.192821	0.750072	0.29449	0.793397	0.544995
adenosine 5'-diphosphate (ADP)	Nucleotide	Purine metabolism, adenine containing	3108	LC/MS neg	C00008	20398-34-9;	800	426.1	HMDB01341	0.762149	1.09918	0.396957	0.983756	0.7405	0.699053	1.09617	1.10967	0.907478	0.870416	0.988038	1.21135	1.19389	1.20638	1.17314	0.839477	1.30221	1.01196	1.70555	1.01627	1.32616	0.883607	0.9802	0.985369
adenosine 5'-monophosphate (AMP)	Nucleotide	Purine metabolism, adenine containing	32342	LC/MS pos	C00020	149022-20-8;	1210	348.1	HMDB00045	0.635262	1.11214	0.688875	1.35496	0.621078	0.711626	1.44	1.17222	0.820365	1.09816	0.745803	1.12845	2.30529	0.996963	1.21101	0.83261	1.18	0.952447	1.75286	0.545498	1.02801	0.526908	1.00304	0.666841
adenosine 5'diphosphoribose	Cofactors and vitamins	Nicotinate and nicotinamide metabolism	558	LC/MS neg	C00301	68414-18-6;	964	558.1	HMDB01178	0.891592	2.21036	0.99592	0.972855	0.840446	1.30286	0.643931	1.68599	0.660514	0.863845	1.41981	1.69726	1.00408	0.870695	1.64257	1.4026	1.61414	0.955663	0.775837	1.23921	1.34503	0.683732	1.45855	0.96632
adrenate (22:4n6)	Lipid	Long chain fatty acid	32980	LC/MS neg	C16527	2091-25-0;	5684	331.3	HMDB02226	0.957344	0.935861	1.04266	0.944243	1.54888	0.922634	0.929997	1.07517	0.858574	0.822421	1.70965	1.34127	0.647156	1.91719	0.801485	1.05155	0.870894	0.873293	0.949031	1.30526	1.22992	1.69788	2.60212	1.25416
alanine	Amino acid	Alanine and aspartate metabolism	1126	GC/MS	C00041	56-41-7;	1147.6	115.9	HMDB00161	0.66368	1.14829	1.05248	0.915282	1.61023	0.949726	0.917079	0.664674	1.26301	0.767051	0.901574	1.13131	0.755667	1.17032	0.771173	1.35928	1.05027	1.56592	0.928233	0.671957	0.814122	1.41202	1.06615	1.44039
alanylalanine	Peptide	Dipeptide	15129	LC/MS neg	C00993	1948-31-8;	815	159.2	HMDB03459	2.47602	1.621	1.56063	0.80286	2.71264	0.875135	1.59859	0.891714	1.43845	0.589457	1.47118	0.93652	0.458952	1.30605	0.447663	1.06348	1.4859	0.366989	0.547275	0.40145	0.388467	1.21487	1.11152	0.301679
alanylhistidine	Peptide	Dipeptide	37090	LC/MS neg			891	225		1.42338	1.27442	1.40712	0.903675	2.2323	1	1.23852	0.8603	1.24789	0.877789	1.26465	0.872738	0.679022	1.27147	0.423896	0.976726	1.09265	0.480149	0.803354	0.656072	0.478935	1.22922	1.125	0.423896
alanylleucine	Peptide	Dipeptide	37093	LC/MS neg			2234	201.1		3.62164	2.17844	1.93301	0.900869	2.87874	0.892454	1.5845	1.00786	1.58934	0.795333	1.2003	0.864728	0.603589	1.22876	0.444353	1.22139	1.49188	0.500766	0.467733	0.621855	0.380532	0.992145	1.01528	0.401441
alanylthreonine	Peptide	Dipeptide	37085	LC/MS neg			827	189		1.73705	1.61253	1.49441	0.836888	2.00038	0.879271	1.09094	1.00637	1.23629	0.578055	1.23554	0.757533	0.591889	1.10634	0.454728	1.11017	1.37324	0.289247	0.466214	0.654548	0.484507	0.99363	1.13512	0.338739
alanyltyrosine	Peptide	Dipeptide	37098	LC/MS pos			1713	253		2.36578	1.55233	1.50753	0.533143	3.34141	1.19617	1.51655	0.451061	1.07592	0.850599	2.2096	0.385167	0.701341	1.45891	0.474335	1.38707	1.2269	0.673023	0.697438	0.385167	0.385167	0.924082	0.90239	0.560153
alanylvaline	Peptide	Dipeptide	37084	LC/MS pos			1513	189		2.18956	1.85293	1.80779	0.691515	2.48378	0.934007	1.23223	0.77041	1.43134	0.461238	1.16182	0.870289	0.620645	1.13624	0.505718	1.09422	1.73309	0.388356	1.14009	0.348188	0.30084	0.997046	1.00295	0.399808
alpha-tocopherol	Cofactors and vitamins	Tocopherol metabolism	1561	GC/MS	C02477	59-02-9;10191-41-0;	2305.4	502.5	HMDB01893	0.481885	0.481885	0.481885	1.4411	0.987844	1.01216	0.481885	0.481885	0.481885	0.481885	0.905292	1.32695	0.481885	0.481885	0.481885	0.481885	0.481885	0.481885	0.620093	0.481885	0.481885	0.481885	1.31714	0.481885
arachidonate (20:4n6)	Lipid	Long chain fatty acid	1110	LC/MS neg	C00219	506-32-1;	5525	303.4	HMDB01043	0.685273	1.03956	1.03579	1.04854	1.56852	0.825617	0.788831	1.07708	1.10567	0.99112	1.20986	1.01954	0.623842	0.997096	0.813955	0.735577	0.794473	0.421661	0.784766	1.0029	1.44595	1.55955	1.94192	0.950175
arginine	Amino acid	Urea cycle; arginine-, proline-, metabolism	1638	LC/MS neg	C00062	1119-34-2;	728	173.2	HMDB03416,HMDB00517	0.667959	1.61048	1.28723	1.07636	1.88486	0.918916	1.34982	0.962643	1.56629	0.877545	0.954701	0.83997	0.970865	1.21316	1.29399	0.95894	0.983987	1.00649	0.993509	0.684989	0.858858	1.36872	1.17663	1.11895
asparagine	Amino acid	Alanine and aspartate metabolism	512	GC/MS	C00152	70-47-3;	1617.5	188	HMDB00168	0.895613	1.54672	0.897162	0.861581	1.55211	0.9605	1.51552	0.881828	1.2565	0.865962	1.27959	1.18996	0.590418	1.70059	0.819284	1.27135	0.978889	1.39231	0.836374	0.727906	0.855138	1.61232	1.02111	1.51363
aspartate	Amino acid	Alanine and aspartate metabolism	15996	GC/MS	C00049	56-84-8;	1529.7	232	HMDB00191	0.998077	1.0622	1.00673	1.12402	1.09613	0.751754	1.16651	0.730015	1.06537	0.912566	0.793919	0.963971	0.73691	0.973701	0.720631	1.22202	1.20697	1.16991	0.957457	0.453189	0.724205	1.05242	1.11978	1.00192
aspartylphenylalanine	Peptide	Dipeptide	22175	LC/MS pos		13433-09-5;	2538	281.1	HMDB00706	6.24764	2.0537	1.99016	0.641656	2.23135	0.572609	1.05195	1.05433	1.48751	0.746067	0.568937	0.62175	0.322365	1.1842	0.727754	1	1.15182	0.992838	0.322365	1.96416	0.805311	0.724103	0.747404	1.00457
beta-alanine	Amino acid	Alanine and aspartate metabolism	55	GC/MS	C00099	56-41-7;107-95-9;	1451.8	174	HMDB00056	0.820595	1.03098	0.503536	1.33379	1.61774	2.18465	1.07398	0.306477	0.814883	0.51615	1.1244	2.43725	0.81768	0.682419	0.709825	2.41941	2.02577	2.76995	0.63525	0.170818	1.02053	0.842759	0.979465	1.90784
beta-hydroxyisovalerate	Amino acid	Valine, leucine and isoleucine metabolism	12129	LC/MS neg		625-08-1;	1043	117.1	HMDB00754	1.39265	1.17079	0.646735	0.909721	0.956094	0.652155	1.44946	0.914586	1.10676	0.592057	0.567753	0.78492	3.0106	1.1801	1.20088	1.04391	1.11853	1.17239	2.62177	0.623877	0.750249	0.400591	0.867182	1.11314
betaine	Amino acid	Glycine, serine and threonine metabolism	3141	LC/MS pos	C00719	107-43-7;	721	118.2	HMDB00043	0.631657	0.990396	1	1.84215	1.09023	0.90517	0.979698	0.631657	0.964641	1.31467	0.760888	1.31065	0.655192	0.631657	1.21602	1.10872	1.41159	0.984592	0.631657	0.631657	0.631657	1.2339	1.11473	0.966262
C-glycosyltryptophan*	Amino acid	Tryptophan metabolism	32675	LC/MS pos			1912	367.1		0.535955	1.13942	0.629217	0.991085	1.07932	1.12541	0.880915	0.789718	0.829316	0.986199	0.922796	1.26391	0.73976	0.853337	1.00465	1.21521	1.02748	1.37349	1.03965	0.679861	0.995355	1.20375	1.03916	1.6569
caprate (10:0)	Lipid	Medium chain fatty acid	1642	LC/MS neg	C01571	112-37-8;	5092	171.2	HMDB00511	1.10338	1.27878	1.11003	1.10182	1.35968	1.08616	1.23917	1.12306	1.01153	0.713144	0.933469	1.07225	0.98847	0.961008	0.815483	0.923783	1.20378	0.763863	0.912658	0.988204	0.846723	0.852215	1.12974	0.604884
caproate (6:0)	Lipid	Medium chain fatty acid	32489	LC/MS neg	C01585	142-62-1;	2766	115.2	HMDB00535	1.28528	1.31062	0.900346	0.566973	0.944497	1.12047	1.33022	1.28672	1.02036	0.87784	0.397236	0.759805	1.08262	0.672069	1.46223	0.391486	0.987963	0.748839	1.13629	1.10043	0.92147	1.01204	1.01645	0.655421
caprylate (8:0)	Lipid	Medium chain fatty acid	32492	LC/MS neg	C06423	124-07-2;	4367	143.2	HMDB00482	1.33309	0.845051	0.826752	0.673363	1.06245	1.04155	1.39357	1.14215	1.26876	0.651671	0.670818	0.863222	1.19404	0.762999	0.9779	0.807441	1.00531	1.05371	1.14015	1.02422	1.07676	0.712551	0.994691	0.781878
carnitine	Lipid	Carnitine metabolism	15500	LC/MS pos	C00487	461-05-2;	702	162.2	HMDB00062	0.722837	0.962937	0.469154	1.50281	1.6705	1.31122	0.91159	0.480965	0.692167	1.28424	1.5921	1.6407	0.442137	0.693891	0.827781	1.63742	1.36423	1.28881	0.668026	0.419725	0.627293	1.50866	1.03706	1.21677
cholesterol	Lipid	Sterol/Steroid	63	GC/MS	C00187	57-88-5;	2316.9	329.3	HMDB00067	0.862426	1.2201	1.0312	1.04297	1.2135	0.915013	0.928809	1.01044	0.919182	0.967584	0.834187	1.19135	0.864637	1.0348	0.98956	1.1907	0.77097	0.903329	0.952518	1.29182	1.36015	1.02425	1.36922	0.893835
choline	Lipid	Glycerolipid metabolism	15506	LC/MS pos	C00114	67-48-1;	674	104.2	HMDB00097	0.743915	1.08655	0.850104	1.00466	1.30972	0.909354	1.04496	0.693525	1.11456	0.829758	0.739266	1.14771	0.995337	0.930904	1.2031	1.03444	1.09167	0.976281	1.20631	0.791672	1.16916	0.995246	1.15227	0.983873
choline phosphate	Lipid	Glycerolipid metabolism	34396	LC/MS pos	C00588	72556-74-2;	695	184.1	HMDB01565	0.901126	1.09714	0.918578	1.1401	0.824075	0.543764	0.836756	0.543052	0.871554	1.25963	0.694646	1.06261	1.25692	0.937391	2.11514	0.694631	0.61705	0.779829	1.36168	1.85111	2.71477	1.44096	1.53266	1.27178
cis-vaccenate (18:1n7)	Lipid	Long chain fatty acid	33970	GC/MS	C08367	693-72-1;	1987	339.3		0.866556	1.32368	1.19894	0.838935	2.18346	0.994509	0.912663	0.843369	0.937354	0.912806	1.07552	0.873825	0.867069	1.02896	0.820042	1.27439	1.12174	0.866076	0.738883	1.02637	1.05908	1.07143	1.45849	1.00549
citrate	Energy	Krebs cycle	1564	GC/MS	C00158	77-92-9;	1763.4	273.1	HMDB00094	0.466712	1.14899	0.656719	0.826471	1.07229	0.961651	1.64092	0.780377	0.90456	0.564967	1.35029	1.40824	1.65897	1.85796	0.918258	1.20016	1.62326	0.857633	2.09759	0.345049	0.888434	1.03835	1.30897	0.612073
coenzyme a	Cofactors and vitamins	Pantothenate and CoA metabolism	2936	LC/MS neg	C00010	85-61-0;18439-24-2;	1600	766.1	HMDB01423	1.41337	0.817107	0.858237	0.91852	1.25077	0.883926	1.30074	0.884868	1.03462	0.842585	1.51456	1.16547	0.711117	0.963884	0.633993	1.69926	1.57726	1.05345	1.28498	0.460317	0.955956	1.2246	1.27016	0.965377
conjugated linoleate (18:2n7; 9Z,11E)	Lipid	Long chain fatty acid	27404	GC/MS	C04056	2540-56-9;	2003	337.3	HMDB05047,HMDB03797,HMDB05048	0.0315888	0.0315888	0.0315888	0.0315888	0.0315888	0.0315888	1.7009	1.62226	1.75314	1	0.566618	0.806916	0.226884	0.0315888	0.0315888	0.0315888	0.0407013	0.0315888	1.40526	0.90168	1.14948	0.725476	1.06952	1.07816
creatine	Amino acid	Creatine metabolism	27718	LC/MS pos	C00300	57-00-1;	758	132.1	HMDB00064	0.93832	1.34262	0.943779	1.20048	0.906643	0.843122	1.17133	0.672841	1.09277	0.916679	0.771953	1.14458	0.76749	0.904071	1.32228	1.04587	1.19422	0.960721	0.936217	0.879302	1.29541	1.06661	1.03928	1.04651
creatinine	Amino acid	Creatine metabolism	513	LC/MS pos	C00791	60-27-5;	730	114.1	HMDB00562	1.59688	1.76344	1.09841	1.81521	1.09524	0.58556	0.985299	0.367663	0.944586	0.997556	0.604228	2.17645	0.628253	1.19479	1.2029	0.929003	1.00244	1.10829	0.591131	0.936295	2.11356	0.764593	1.31576	0.662607
cysteine	Amino acid	Cysteine, methionine, SAM, taurine metabolism	31453	GC/MS	C00097	52-90-4;56-89-3;	1560.1	218	HMDB00574	0.702504	1.39229	1.02512	1.12171	1.44137	1.02153	0.983043	0.43615	1.41467	0.813425	1.24287	1.01696	0.826472	0.777914	0.58019	0.975159	1.16817	1.14813	0.519336	0.156363	0.694121	1.47162	1.5237	0.863566
cysteine-glutathione disulfide	Amino acid	Glutathione metabolism	35159	LC/MS pos		13081-14-6;	821	427.1	HMDB00656	1.0662	2.40821	0.929291	0.926302	1.17716	0.885281	1.40406	1.00932	1.24433	0.595335	0.955339	1.29551	0.484385	1.18167	1.10552	0.990683	0.903864	0.840125	0.677726	0.566345	1.28425	1.15547	1.37961	0.540044
cytidine	Nucleotide	Pyrimidine metabolism, cytidine containing	514	LC/MS pos	C00475	65-46-3;	1105	244	HMDB00089	0.950678	1.24682	0.970115	1.03102	1.12482	0.823745	1.17694	0.916565	1.22543	0.821109	0.792067	0.959193	0.707236	1.03588	1.09526	0.999892	0.934289	1.14303	1.00011	0.85779	1.15347	1.01623	0.896291	1.14342
cytidine 5'-monophosphate (5'-CMP)	Nucleotide	Pyrimidine metabolism, cytidine containing	2372	LC/MS pos	C00055	63-37-6;	887	324	HMDB00095	0.881166	1.26941	0.933178	1.14672	0.903529	0.895688	1.35779	1.09992	0.908481	1.09239	0.989442	1.30413	1.14762	1.11042	1.29942	0.965987	1.19547	1.01056	1.24341	0.724522	0.932901	0.817096	0.91565	0.815317
deoxycarnitine	Lipid	Carnitine metabolism	36747	LC/MS pos	C01181	6249-56-5;	759	146.1	HMDB01161	0.878625	1.17536	0.556748	1.49385	1.50611	0.943519	1.16189	0.763414	0.9286	1.1793	1.35747	1.17569	0.727339	0.925683	0.918833	1.63297	1.15429	1.17239	0.933187	0.517587	0.640638	1.71826	0.908376	1.05648
dihomo-linoleate (20:2n6)	Lipid	Long chain fatty acid	17805	LC/MS neg		2091-39-6;	5722	307.3		1.04444	1.22783	0.911564	0.939171	1.28383	0.897912	1.20473	1.28484	0.88201	0.961458	0.793879	1.23018	0.912793	1.66081	2.09453	0.924965	1.05717	2.03137	1.11831	0.694842	0.745328	0.783483	1	0.694842
dihomo-linolenate (20:3n3 or n6)	Lipid	Essential fatty acid	35718	LC/MS neg	C03242		5600	305.4	HMDB02925	0.794502	0.945347	1.25556	1.01396	1.16013	0.785486	0.645507	1.09968	0.991128	1.00887	0.851964	0.901042	0.799566	1.39748	1.12756	0.743144	0.959775	0.815103	1.19851	1.14502	1.42774	1.20084	1.71443	0.942436
dimethylarginine (SDMA + ADMA)	Amino acid	Urea cycle; arginine-, proline-, metabolism	36808	LC/MS pos	C03626		812	203.2	HMDB01539,HMDB03334	0.875681	1.37381	1.52951	1.04015	1.82408	1.00448	0.972157	1.03584	1.72568	0.862784	0.686041	1.05238	0.740957	0.915943	0.951487	1.19393	1.023	0.872189	0.790303	1.3301	0.995521	1.22446	0.815933	0.939836
docosadienoate (22:2n6)	Lipid	Long chain fatty acid	32415	LC/MS neg		7370-49-2 ;	6017	335.4		0.720401	1.22524	0.881878	0.91794	1.54123	0.840459	1.39404	0.96226	1.06666	1.00691	0.776805	0.859833	0.610349	1.14394	0.993092	0.862863	0.685438	0.75547	1.55071	1.41616	1.35874	1.23168	1.2525	1.24391
docosahexaenoate (DHA; 22:6n3)	Lipid	Essential fatty acid	19323	LC/MS neg	C06429	6217-54-5;	5518	327.3	HMDB02183	0.754413	0.979609	1.15947	1.24199	1.37813	0.846722	0.846756	1.14524	1.09515	1.14126	1.00441	1.01412	0.573616	0.907119	0.686034	0.842984	0.905231	0.797024	0.925327	0.995585	1.28531	1.47177	1.81606	1.24738
docosapentaenoate (n3 DPA; 22:5n3)	Lipid	Essential fatty acid	32504	LC/MS neg	C16513	2234-74-4 ;	5574	329.4	HMDB01976	0.684853	0.930073	0.995921	1.07124	1.32905	0.980448	0.623155	1.15992	0.83914	1.09815	1.06263	1.033	0.565882	0.967582	0.889496	0.934106	0.942592	0.770734	1.00408	1.27612	1.45656	1.60751	1.766	1.25966
docosatrienoate (22:3n3)	Lipid	Long chain fatty acid	32417	LC/MS neg	C16534	59708-86-0 ;	5825	333.4	HMDB02823	0.595832	1.21031	1.1303	1.03784	0.849379	0.672325	1.03886	1.55871	1.18921	0.962158	0.787233	0.664634	0.600629	1.36391	0.919334	0.805266	0.826658	0.599744	1.47127	1.94468	1.51378	1.11594	2.00882	0.852303
eicosapentaenoate (EPA; 20:5n3)	Lipid	Essential fatty acid	18467	LC/MS neg	C06428	10-2005-9;10417-94-4;	5442	301.3	HMDB01999	0.655609	1.13264	1.27749	1.18004	1.92461	0.913037	0.952031	1.15201	1.44585	0.99732	1.31128	0.956116	0.941515	1.00268	0.9567	0.86414	1.09645	0.437303	0.926441	0.881935	1.43829	1.49733	1.90074	0.696013
eicosenoate (20:1n9 or 11)	Lipid	Long chain fatty acid	33587	LC/MS neg			5955	309.4	HMDB02231	0.741915	1.08358	0.778255	1.27821	1.73114	0.801254	1.02297	1.31318	0.934474	1.04401	1.59458	0.977026	0.850598	1.22605	0.912506	1.07225	0.803684	0.690782	0.926546	0.847447	1.1016	1.30747	1.6481	0.869931
erythritol	Xenobiotics	Sugar, sugar substitute, starch	20699	GC/MS	C00503	149-32-6;	1517.5	217	HMDB02994	0.639603	0.639603	0.961343	0.907815	1.19374	1.06128	0.64075	0.639603	0.884566	1.06256	0.639603	1.61531	0.700751	0.896464	1.0297	1.56352	1.26426	1.83594	0.970303	0.639603	0.936789	0.790544	1.30367	1.27539
erythronate*	Carbohydrate	Aminosugars metabolism	33477	GC/MS	C01620	13752-84-6;	1546.9	292.1	HMDB00613	0.388573	1.00796	0.388573	0.478984	1.40311	0.812281	1.12869	0.388573	0.561593	0.431005	0.992045	1.1062	0.388573	0.388573	0.624753	1.35432	1.31624	1.61906	0.388573	0.388573	0.388573	0.561427	1.08529	0.388573
ethanolamine	Lipid	Glycerolipid metabolism	1497	GC/MS	C00189	141-43-5;	1304	174.1	HMDB00149	0.467343	1.03807	0.518512	1.108	1.35167	0.978629	1.02469	0.516246	1.45359	0.791337	0.752307	1.00988	0.760023	0.774172	0.5843	1.44786	1.42714	1.03593	0.897188	0.487575	0.990124	1.1598	1.10276	1.19995
flavin adenine dinucleotide (FAD)	Cofactors and vitamins	Riboflavin metabolism	2134	LC/MS neg	C00016	146-14-5;84366-81-4;	2413	784.1	HMDB01248	0.938535	1.06309	1.07589	1.16359	1.39982	0.91806	0.991524	0.938781	1.0944	0.960344	1.07177	0.945566	1.0337	0.914847	0.772743	1.21018	1.48978	0.846495	1.00848	0.659342	0.784978	1.08165	1.30335	0.884863
fructose	Carbohydrate	Fructose, mannose, galactose, starch, and sucrose metabolism	31266	GC/MS	C00095	57-48-7;	1762.7	204	HMDB00660	0.191616	0.721994	0.700682	1.32453	1.37143	1.38012	0.348411	0.500647	0.666886	1.0297	0.855601	1.91396	1.40644	0.559232	0.539043	1.1336	1.1023	1.87721	1.16306	0.672174	0.568825	1.05259	0.970297	1.91376
fructose-6-phosphate	Carbohydrate	Glycolysis, gluconeogenesis, pyruvate metabolism	12021	GC/MS	C05345	103213-47-4;	1994.9	315.1	HMDB00124	0.466618	1.64128	0.214682	0.374612	0.853819	1.41101	1.16214	0.8142	0.369978	0.492238	1.0065	2.13907	0.321633	1.63791	1.63519	1.7428	1.14436	2.52523	0.9935	0.86443	1.31065	0.883064	0.83121	2.40084
fumarate	Energy	Krebs cycle	1643	GC/MS	C00122	100-17-8;	1382.1	245	HMDB00134	1.36689	1.34149	0.675202	0.823451	1.31295	1.9901	0.952075	0.746169	0.752733	0.660653	1.27675	1.64255	0.66622	0.741219	0.58044	1.64939	1.76973	2.5516	1.29682	0.227119	0.581202	0.773332	1.04792	1.08146
gamma-aminobutyrate (GABA)	Amino acid	Glutamate metabolism	1416	GC/MS	C00334	56-12-2;	1539.7	304.1	HMDB00112	0.323135	1.82841	0.323135	0.323135	0.323135	0.679423	0.323135	0.323135	0.608819	0.323135	0.323135	1	0.323135	0.824579	0.774913	1.49975	0.323135	1.54773	0.575051	0.323135	1.79174	1.87079	0.323135	1.69862
glucose	Carbohydrate	Glycolysis, gluconeogenesis, pyruvate metabolism	20488	GC/MS	C00293	50-99-7;	1866.8	217.1	HMDB00122	0.532854	0.97571	0.839835	1.12258	2.04467	1.03134	0.530281	0.564569	1.16434	0.920174	0.929184	1.18875	1.5028	1.02429	0.718029	1.41722	0.940122	1.18573	1.20391	0.706304	0.70265	1.49669	0.913334	1.38516
glucose-6-phosphate (G6P)	Carbohydrate	Glycolysis, gluconeogenesis, pyruvate metabolism	31260	GC/MS	C00668	103192-55-8;	2042.7	387.2	HMDB01401	0.595114	1.47642	0.207528	0.501292	0.624916	1.3248	1.42564	0.699487	0.388412	0.351725	1.09583	2.02032	0.328094	1.81835	1.74504	1.18503	0.999289	2.32976	1.00071	0.875492	1.22029	0.78933	0.829708	2.45915
glutamate	Amino acid	Glutamate metabolism	57	GC/MS	C00025	56-86-0;	1611.9	246	HMDB03339	0.983625	1.18832	0.612183	0.993845	0.805669	1.07098	1.07802	0.634005	0.817228	0.838892	0.565874	1.51487	1.02008	1.00715	0.867852	1.6828	0.945667	3.02246	1.03844	0.877797	1.00616	1.11546	0.794445	2.81481
glutamine	Amino acid	Glutamate metabolism	1647	GC/MS	C00064	56-85-9;	1731.4	156	HMDB00641	0.98422	1.2873	0.732753	1.01578	1.21367	1.09053	1.3003	0.608849	0.884318	0.762038	1.18919	1.55794	0.565192	1.16118	0.789166	1.13723	0.817785	1.41533	0.761836	0.409039	0.660404	1.07862	0.923642	1.18913
glutathione, oxidized (GSSG)	Amino acid	Glutathione metabolism	27727	LC/MS pos	C00127	103239-24-3;	1496	613.1	HMDB03337	0.941647	1.27278	0.681831	0.801587	0.783674	0.903249	1.2541	0.91	0.820605	1.32127	0.67657	0.991145	1.49942	1.12403	1.01548	0.990521	1.00886	1.20458	2.26019	1.09688	0.900844	0.724436	1.01359	1.51905
glutathione, reduced (GSH)	Amino acid	Glutathione metabolism	2127	LC/MS pos	C00051	70-18-8;	1274	308.1	HMDB00125	0.997046	1.03471	0.821844	1.00295	0.944176	0.984169	1.29607	0.791501	1.06288	0.749348	0.898616	1.07536	0.836914	1.11657	0.834917	1.16962	1.30805	1.18636	0.986449	0.48956	0.969116	1.02356	1.01751	1.03735
glycerate	Carbohydrate	Glycolysis, gluconeogenesis, pyruvate metabolism	1572	GC/MS	C00258	600-19-1;	1360.7	189	HMDB00139	0.344578	0.871681	0.7906	0.645131	1.82099	0.788352	0.735688	0.545608	1.1335	0.754329	1.09285	1.45405	0.509262	1.53719	1.05393	1.08208	0.936396	1.3527	0.819911	0.344578	1	3.08706	1.33697	1.98474
glycerol	Lipid	Glycerolipid metabolism	15122	GC/MS	C00116	56-81-5;	1308	205	HMDB00131	0.591688	1.25421	1.01225	1.00212	1.69397	0.978407	1.01274	0.787684	1.32297	0.803468	1.0069	0.981199	0.794233	1.3243	0.709116	1.36538	1.30449	0.922932	0.980714	0.671547	0.840829	0.997878	1.1344	1.10448
glycerol 2-phosphate	Xenobiotics	Chemical	27728	GC/MS	C02979	819-83-0;	1691.8	243	HMDB02520	0.646129	1.28463	1.64416	0.922839	1.22901	0.884406	0.765375	0.310799	0.981476	1.14044	1.19338	1.61633	0.594524	1	0.898446	1.8272	1.47108	1.22905	0.603449	0.612422	0.832434	0.310799	1.37674	1.23713
glycerol 3-phosphate (G3P)	Lipid	Glycerolipid metabolism	15365	GC/MS	C00093	29849-82-9;	1719.7	357.1	HMDB00126	0.640064	1.05435	0.870659	1.01618	1.86523	1.12576	0.653367	0.708861	1.00677	0.797944	1.02286	1.34804	0.734694	0.909103	0.891651	1.47721	1.37085	1.41917	0.993225	0.699007	0.908997	0.967496	1.24072	1.68978
glycerophosphorylcholine (GPC)	Lipid	Glycerolipid metabolism	15990	LC/MS pos		28319-77-9;	694	258.1		0.993483	0.574537	1.57058	1.12354	0.283246	0.352747	0.322896	1	1.11794	1.09201	0.370402	0.476198	1.0979	0.829971	1.27524	0.883764	1.16266	0.450411	0.664252	1.48499	1.55395	1.03739	1.36677	0.283246
glycine	Amino acid	Glycine, serine and threonine metabolism	11777	GC/MS	C00037	56-40-6;	1166	101.9	HMDB00123	0.704394	1.03228	0.943274	0.889354	1.5635	1.1223	0.981983	0.605694	1.08291	0.79009	0.986359	1.3759	0.680784	1.11467	0.776415	1.3652	0.962955	1.67139	1.01364	0.570087	0.795398	1.32232	1.08032	1.63288
glycylglycine	Peptide	Dipeptide	21030	GC/MS	C02037	556-50-3;	1447.3	258.1	HMDB11733	1.57001	1.24035	0.709967	0.650168	0.650168	0.650168	0.973475	0.650168	1.47521	0.806341	1.2855	1.38796	0.650168	1.61748	0.891158	0.852851	0.869332	1.18186	0.974647	0.650168	0.650168	1.02535	1.47066	0.653148
glycylisoleucine	Peptide	Dipeptide	36659	LC/MS pos		19461-38-2;	2080	189.1		1.22583	1.41247	1.01129	0.938343	2.05855	1.05069	0.988713	0.739494	1.13671	0.644674	1.12579	1.06688	0.852413	0.733352	0.926779	1.15437	1.32105	0.732649	0.636364	1.07177	0.787476	1.39918	0.930678	0.749544
glycylleucine	Peptide	Dipeptide	34398	LC/MS pos	C02155	869-19-2;	2236	189.1	HMDB00759	1.05449	1.30852	1.33716	0.968879	2.18707	1.00112	1.10434	0.87628	1.37382	0.820757	1.02264	0.998876	0.662974	0.99204	0.658834	1.23416	1.21854	0.730011	0.713764	0.825333	0.619818	1.41586	1.1115	0.681666
glycylphenylalanine	Peptide	Dipeptide	33954	LC/MS neg		3321-03-7;	2193	221.2		1.02923	1.34932	1.15386	0.837933	1.75395	1.00167	1.03109	0.838369	1.17169	0.767309	0.998329	1.00574	0.666463	0.938935	0.433235	1.09388	1.01817	0.819071	0.726073	0.765621	0.387972	1.36283	1.1049	0.78753
glycyltyrosine	Peptide	Dipeptide	33958	LC/MS pos		658-79-7;	1728	239.1		0.883238	1.67004	1.15458	0.838179	2.00736	0.936964	1.08648	1.03862	1.72304	0.619094	1.23918	1.25818	0.970894	1.43738	0.882268	0.99079	1.00921	0.652238	0.827242	0.640627	0.735428	1.48145	1.39128	0.719949
glycylvaline	Peptide	Dipeptide	18357	LC/MS pos		1963-21-9;	1572	175.1		0.992987	1.88385	1.93865	1.07871	1.9578	0.909024	1.14599	0.838694	1.33165	0.71841	0.952814	1.35943	0.792348	1.42597	0.63468	0.952992	1.08783	0.789955	0.626888	0.847224	0.790925	1.49212	1.13255	1.00701
guanosine	Nucleotide	Purine metabolism, guanine containing	1573	LC/MS neg	C00387	118-00-3;	1675	282.1	HMDB00133	1.28882	1.06799	0.988403	0.791029	1.64081	1.02851	1.67857	0.682486	1.11049	0.506371	1.30149	0.757241	0.276024	0.941526	0.554114	1.36061	1.4305	0.89813	0.434532	0.558643	0.595776	1.59812	1.49333	1.0116
guanosine 5'- monophosphate (GMP)	Nucleotide	Purine metabolism, guanine containing	2849	LC/MS pos	C00144	5550-12-9;	1300	364	HMDB01397	0.85724	1.2294	0.819145	1.00783	0.779385	0.757513	1.46309	0.970882	0.93751	0.99695	0.872609	1.04392	1.00305	1.0413	2.01008	0.906322	1.13398	1.02737	1.21337	0.903947	1.14426	0.755244	0.973674	1.00929
gulono-1,4-lactone	Cofactors and vitamins	Ascorbate and aldarate metabolism	33454	GC/MS	C01040	1128-23-0;	1862	333.1	HMDB03466	0.379168	1.34413	0.709457	0.852435	1.3833	1.155	1.01402	0.601385	0.980148	0.145631	1.06484	1.3297	0.203807	1.56985	0.805157	1.48172	1.43373	1.33753	0.4913	0.438859	0.748625	1.4623	1.01569	0.985978
heptanoate (7:0)	Lipid	Medium chain fatty acid	1644	LC/MS neg		111-14-8;	3695	129.2	HMDB00666	1.54465	1.25905	0.968662	0.554256	1.15538	0.713888	1.68455	1.3315	1.33279	0.632551	0.554256	0.677998	1.64799	0.671551	1.07285	0.938462	1.13173	0.879449	0.780462	0.554256	1.37039	1.03134	0.796555	0.876018
histidine	Amino acid	Histidine metabolism	59	LC/MS neg	C00135	5934-29-2;	757	154.1	HMDB00177	0.701557	1.13608	1.08584	1.06839	1.40874	0.828846	1.11555	0.847963	1.31915	0.935843	0.92177	1.0661	0.843894	1.06119	0.97311	0.95209	0.965949	0.879289	0.967925	0.82351	1.14672	1.30295	1.21461	1.02689
hydroxyisovaleroyl carnitine	Amino acid	Valine, leucine and isoleucine metabolism	35433	LC/MS pos		99159-87-2;	1683	262.1		0.92554	0.949074	0.591578	1.55583	1.13808	0.759647	0.867831	0.550882	0.729548	1.47674	0.764752	1.0073	0.9927	0.685639	1.07254	1.82492	1.21804	1.02573	1.03645	0.540713	0.692311	1.88586	1.41441	1.16009
hypotaurine	Amino acid	Cysteine, methionine, SAM, taurine metabolism	590	GC/MS	C00519	300-84-5;	1598.5	188	HMDB00965	1.42806	0.960924	0.321967	0.570876	0.230747	1.01407	1.35705	0.286705	0.628759	0.572404	1.10891	1.72942	0.459354	1.08456	0.844154	1.2695	0.985932	1.73181	1.13143	0.211449	1.06714	1.13714	0.742424	1.76644
hypoxanthine	Nucleotide	Purine metabolism, (hypo)xanthine/inosine containing	3127	LC/MS neg	C00262	68-94-0;	1313	135.1	HMDB00157	0.844114	1.0683	0.918337	0.864483	1.07809	0.784924	1.10332	0.853224	1.154	0.784759	0.765273	0.878675	0.690949	0.996976	1.01822	1.00302	1.01528	0.895088	1.00441	0.899387	1.16668	1.07062	1.15549	1.20693
inosine	Nucleotide	Purine metabolism, (hypo)xanthine/inosine containing	1123	LC/MS neg	C00294	58-63-9;	1630	267.2	HMDB00195	1.12539	1.31027	0.936638	0.931595	1.23285	0.902501	1.25747	0.887784	1.03387	0.797189	1.00505	1.05457	0.655314	1.06714	0.841327	0.991704	1.13876	0.994952	0.854314	0.777951	0.863799	1.10516	1.14619	1.08811
inosine 5'-monophosphate (IMP)	Nucleotide	Purine metabolism, (hypo)xanthine/inosine containing	2133	LC/MS pos	C00130	4691-65-0;	1310	349	HMDB00175	0.352328	0.83736	0.289655	0.535383	0.289655	0.684121	0.725879	0.754295	0.289655	0.931198	1.54561	1.7695	0.289655	0.704358	1.59675	0.289655	1.0688	1.68869	1.75835	1.25185	2.21505	0.30469	1.09749	2.24267
inositol 1-phosphate (I1P)	Lipid	Inositol metabolism	1481	GC/MS	C01177	106032-59-1;	2057.8	318.1	HMDB02985,HMDB00213	0.648643	1.2388	1.4485	1.26452	1.70926	0.662759	0.869915	1.22918	1.48692	0.915642	0.818481	1.00455	0.736358	1.05539	0.848776	0.763394	0.758104	0.760354	0.86544	1.33511	1.45576	1.13893	1.20677	0.995447
Isobar: fructose 1,6-diphosphate, glucose 1,6-diphosphate	Carbohydrate	Glycolysis, gluconeogenesis, pyruvate metabolism	36984	LC/MS neg			572	339		0.958555	1	0.845751	0.890476	0.495839	0.495839	1.12479	1.03482	0.737958	1.14126	0.673267	0.775787	1.35324	0.683739	1.5325	0.495839	1.49403	0.495839	1.57365	2.3194	3.4566	0.887994	1.43891	0.971194
Isobar: ribulose 5-phosphate, xylulose 5-phosphate	Carbohydrate	Nucleotide sugars, pentose metabolism	37288	GC/MS			1935	357.2		0.91477	1.04221	1.19271	1.91904	1.16457	1.11	0.606461	1.23263	1.21195	1.72487	0.8601	0.95606	2.01728	0.508903	0.349279	1.63222	2.27038	0.955052	0.92627	0.762298	0.712649	0.291131	1.74857	0.957786
isoleucine	Amino acid	Valine, leucine and isoleucine metabolism	1125	LC/MS pos	C00407	73-32-5;	1614	132.1	HMDB00172	0.753502	1.04069	1.13231	0.963167	1.67237	0.969828	0.84603	0.802378	1.40438	0.819792	0.923637	1.08021	0.735307	0.991176	0.844992	1.278	1.00882	1.20943	1.0361	0.870372	0.933165	1.54016	1.02205	1.29294
isoleucylleucine	Peptide	Dipeptide	36760	LC/MS pos		26462-22-6;	2856	245.1		2.33847	1.78994	2.19496	0.836544	2.71712	0.990819	1.1054	1.16697	1.80188	0.473764	1.76732	1.00918	0.543627	0.927655	0.389248	1.17412	1.37843	0.545389	0.389248	0.389248	0.614976	0.765061	0.954987	0.407152
isovalerylcarnitine	Amino acid	Valine, leucine and isoleucine metabolism	34407	LC/MS pos			2533	246.2	HMDB00688	0.936023	0.782771	0.380881	1.3787	1.17337	1.07354	1.45383	0.752938	0.949011	0.963762	0.873969	1.95981	1.73156	0.850246	1.29601	1.03624	0.506275	2.41276	2.26747	0.463558	1.49694	0.775425	0.747207	1.56855
lactate	Carbohydrate	Glycolysis, gluconeogenesis, pyruvate metabolism	527	GC/MS	C00186	79-33-4;	1102.8	116.9	HMDB00190	0.919592	1.02805	0.492444	0.653834	0.904421	1.48332	1.27962	0.549536	0.595	0.552494	0.842334	2.05585	0.678651	1.93737	1.08106	1.62716	1.07026	3.82529	1.23289	0.747176	0.953142	1.34604	0.971945	3.17443
laurate (12:0)	Lipid	Medium chain fatty acid	1645	LC/MS neg	C02679	143-07-7;	5288	199.3	HMDB00638	0.98401	1.19282	1.0452	0.908222	1.56312	1.0175	1.14324	1.11514	1.28938	0.793152	1.09078	1.0866	1.05708	0.950842	0.81671	0.922203	0.84862	0.583942	1.01599	0.756787	0.835284	0.752178	1.55181	0.580891
leucine	Amino acid	Valine, leucine and isoleucine metabolism	60	LC/MS pos	C00123	61-90-5;	1674	132.2	HMDB00687	0.886118	1.26837	1.24758	1.01707	1.85803	0.957059	0.982933	0.8505	1.46719	0.809791	0.941428	1.03088	0.767178	0.969819	0.837102	1.25765	1.14587	1.06635	0.900675	0.838827	0.847759	1.38764	1.07419	1.22681
leucylleucine	Peptide	Dipeptide	36756	LC/MS neg	C11332	3303-31-9;	3895	243.2		0.915232	0.733708	0.733708	1.23875	3.14625	1.3245	0.733708	0.733708	0.862601	0.733708	1.08477	0.733708	0.733708	0.733708	0.733708	0.733708	0.733708	0.733708	0.733708	0.733708	0.733708	0.812094	0.733708	0.733708
linoleate (18:2n6)	Lipid	Long chain fatty acid	1105	LC/MS neg	C01595	60-33-3;	5533	279.3	HMDB00673	0.812978	1.06845	0.976198	0.652239	1.17026	0.845145	1.1651	1.74087	1.31162	0.930634	0.665196	0.799823	0.903756	1.13468	1.22646	0.999453	0.932005	0.774001	1.65728	1.25781	1.65235	0.901124	1.29305	1.00055
linolenate [alpha or gamma; (18:3n3 or 6)]	Lipid	Essential fatty acid	34035	LC/MS neg	C06427		5450	277.3	HMDB01388	0.645112	0.892887	0.830561	0.620096	1.1592	0.65691	0.865414	0.988164	1.02018	0.658689	0.626197	0.654841	0.844396	1.46848	2.24141	1.01184	1.02149	0.95501	2.39064	3.34567	3.4622	1.40787	1.78937	1.66152
lysine	Amino acid	Lysine metabolism	1301	GC/MS	C00047	56-87-1;	1836.7	317.2	HMDB00182	0.716097	1.28884	0.993736	1.06427	1.78879	0.847584	1.00626	0.692264	1.45345	0.859194	0.855265	1.05745	0.766892	1.08695	0.833648	1.26383	1.01406	1.12743	0.750737	0.737824	0.954048	1.39992	0.935164	1.20495
malate	Energy	Krebs cycle	1303	GC/MS	C00149	6915-15-7;	1502	233	HMDB00156	1.47964	1.51042	0.619492	0.853553	0.905452	1.09811	1.33111	0.889063	0.519313	0.694344	0.898164	1.66129	0.613182	1.50132	1.15526	0.83457	1.09441	1.88807	1.15822	0.670253	0.957697	0.563042	1.0423	1.29232
maltohexaose	Carbohydrate	Fructose, mannose, galactose, starch, and sucrose metabolism	35170	LC/MS neg	C01936	34620-77-4;	1224	989	HMDB12253	0.779608	0.275675	1.44386	1.28428	2.10617	1.22196	0.841347	0.908813	1.57956	0.944779	1.02541	1.2528	1.12575	0.939465	0.696665	1.07104	0.56987	0.697638	0.479524	0.275675	0.807399	1.13019	1.2192	1
maltopentaose	Carbohydrate	Fructose, mannose, galactose, starch, and sucrose metabolism	35163	LC/MS neg	C06218	34620-76-3;	1100	827	HMDB12254	0.774007	0.983847	1.38358	1.33262	1.9283	1.15912	0.800022	0.908115	1.57234	0.982353	1.01798	1.0928	1.2255	0.88863	0.729426	1.08298	1.0604	0.806086	0.459784	0.369739	0.824969	1.01615	1.22381	0.817779
maltose	Carbohydrate	Fructose, mannose, galactose, starch, and sucrose metabolism	15806	GC/MS	C00208	6363-53-7;	2142.1	204.1	HMDB00163	0.526185	1.09082	1.43072	1.49551	2.6566	1.27041	0.52687	0.705978	1.52626	1.33195	1.11691	1.46762	1.0406	0.733112	0.762415	0.933767	0.871658	0.959396	0.513983	0.655534	0.847038	1.25574	1.29899	0.903312
maltotetraose	Carbohydrate	Fructose, mannose, galactose, starch, and sucrose metabolism	15910	LC/MS neg	C02052	34612-38-9;	965	665.1	HMDB01296	0.70726	0.991873	1.58169	1.6061	2.33305	1.32435	0.744714	0.968279	1.56365	1.3422	1.02573	1.57809	1.68151	0.890117	0.744535	1.00813	1.20257	0.781347	0.63083	0.677658	0.820271	0.928591	1.35928	0.912915
maltotriose	Carbohydrate	Fructose, mannose, galactose, starch, and sucrose metabolism	27723	GC/MS	C01835	1109-28-0;	2368.3	361.2	HMDB01262	0.623625	0.643696	1.05345	1.46693	2.82027	1.52111	0.623625	0.623625	1.77984	1.60284	0.853342	2.2204	1.35404	0.774035	0.6254	1.3098	1.38957	1	0.815719	0.951009	0.949127	0.787884	0.623625	0.988583
mannitol	Carbohydrate	Fructose, mannose, galactose, starch, and sucrose metabolism	15335	GC/MS	C00392	69-65-8;	1839	319.1	HMDB00765	0.644413	0.611454	0.611454	0.611454	0.611454	0.949402	0.611454	0.611454	0.900076	0.611454	1.0506	1.50018	0.611454	0.611454	0.611454	1.23307	0.842374	1.47124	0.611454	0.611454	0.611454	1.51686	0.611454	0.611454
mannose	Carbohydrate	Fructose, mannose, galactose, starch, and sucrose metabolism	584	GC/MS	C00159	3458-28-4;	1753.5	203.9	HMDB00169	0.67748	1.23295	1.09749	0.789816	1.91342	0.93952	0.800504	0.690511	1.4963	0.709065	0.883632	1.0633	0.481565	1.55404	0.19535	1.39363	0.997437	1.53321	0.722385	1.00256	0.952707	1.91293	1.18222	2.05949
mannose-6-phosphate	Carbohydrate	Fructose, mannose, galactose, starch, and sucrose metabolism	1469	GC/MS	C00275	70442-25-0;104872-94-8;	2004.6	387.1	HMDB01078	0.222003	1.55482	0.253014	0.377498	0.756993	1.35371	1.30977	0.900494	0.386716	0.399775	1.24867	1.80106	0.222003	2.11783	1.52354	1.29013	0.978827	2.36925	1	0.835926	1.03403	0.816696	0.824342	2.6327
margarate (17:0)	Lipid	Long chain fatty acid	1121	LC/MS neg		506-12-7;	5733	269.3	HMDB02259	0.718965	1.03984	1.17179	1.1578	1.93439	0.970893	0.836573	1.08029	1.3816	1.05633	1.23815	0.956717	0.652374	0.784649	0.713597	0.992608	1.00739	0.532517	0.794023	0.991641	1.2366	1.42847	1.98664	0.82282
mead acid (20:3n9)	Lipid	Long chain fatty acid	35174	LC/MS neg		20590-32-3;	5642	305.4	HMDB10378	0.76499	1.45291	1.15137	0.977596	0.963817	0.774998	0.982354	1.65012	1.30205	0.981783	1.01765	0.885598	0.809255	1.52972	1.24135	0.648227	0.8729	0.447842	1.45911	2.08525	2.20073	1.1705	1.93199	0.774022
methionine	Amino acid	Cysteine, methionine, SAM, taurine metabolism	1302	LC/MS pos	C00073	63-68-3;	1252	150.1	HMDB00696	0.828359	1.153	1.10481	0.97912	1.70813	0.920946	1.02116	0.843755	1.33889	0.813195	0.931389	1.03703	0.737365	0.962495	0.778753	1.13027	1.04046	1.02088	0.936761	0.806013	0.85236	1.39885	1.16635	1.19487
methylphosphate	Energy	Oxidative phosphorylation	37070	GC/MS		7023-27-0;	1221	240.9		0.44097	1.20064	0.0961822	1.00832	1.22531	0.801069	0.710815	0.834279	0.796614	0.772441	1.05692	1.30753	0.331609	0.991676	0.834902	1.13492	1.42771	1.93082	1.04138	0.794892	0.779019	1.03925	1.28259	2.4034
myo-inositol	Lipid	Inositol metabolism	19934	GC/MS	C00137	87-89-8;	1924.9	217	HMDB00211	0.495174	1.01082	0.640946	1.07184	1.39372	1.08894	0.687458	0.515751	0.798632	0.989185	1.17058	1.35941	0.487972	0.809569	0.814754	1.47224	1.31597	1.24831	0.546982	0.43473	0.743248	1.25904	1.04505	1.15409
myristate (14:0)	Lipid	Long chain fatty acid	1365	LC/MS neg	C06424	544-63-8;	5439	227.3	HMDB00806	0.846622	1.3733	1.16936	0.9599	1.48922	0.894125	1.25009	1.45589	1.36049	0.902131	0.936216	0.998198	0.951394	1.08286	0.742115	0.845475	0.955688	0.655007	1.09285	1.03588	1.22764	1.0018	1.50317	0.699376
myristoleate (14:1n5)	Lipid	Long chain fatty acid	32418	LC/MS neg	C08322	544-64-9 ;	5338	225.3	HMDB02000	0.915259	1.28103	1.22052	0.889677	1.98304	1.23966	1.08732	1.06023	1.43692	0.729651	1.15164	0.939769	1.07775	1.35991	0.420963	0.796175	1.07977	0.483391	0.866589	0.553759	0.536748	0.823329	1.82114	0.379277
N-acetylalanine	Amino acid	Alanine and aspartate metabolism	1585	LC/MS neg	C02847	97-69-8;	882	130.1	HMDB00766	0.965017	1.16472	1.19028	0.869624	1.4881	0.9915	1.27372	0.883213	1.33	0.865707	1.00338	1.12785	0.576316	1.0481	0.742369	1.10312	1.08916	0.996615	0.865062	0.810743	0.764241	1.20115	0.809202	1.23502
N-acetylasparagine	Amino acid	Alanine and aspartate metabolism	33942	LC/MS pos		4033-40-3;	974	175.1		1.7883	1.59892	0.505182	0.897583	1.06343	0.829565	2.73478	1.16942	0.684519	0.457607	1.19702	1.12167	1.09463	2.01885	1.52171	0.378374	0.321263	1.11543	1	0.61107	0.246646	0.246646	0.599373	0.761392
N-acetylglucosamine 6-phosphate	Carbohydrate	Aminosugars metabolism	15107	GC/MS	C00357	102029-88-9;	2096.2	387.2	HMDB02817,HMDB01062	0.634805	1.25189	0.789544	0.792242	1.06248	0.924597	1.0833	0.929759	0.845739	1.2095	1.45737	2.00659	0.296876	0.687763	1.48847	1.75689	1.03243	0.282999	0.990714	0.955919	1.00929	0.690437	1.15608	1.21217
N-acetylglutamine	Amino acid	Glutamate metabolism	33943	LC/MS neg	C02716	2490-97-3;	783	187.1	HMDB06029	2.29239	2.12696	0.753517	0.858859	0.730996	1.05856	2.87409	1.49237	1.15746	0.858824	1.25874	1.24133	0.768342	2.19113	2.18594	0.444041	0.596453	1.36284	1.3339	0.597326	0.927071	0.589031	0.941444	0.90328
N-acetylmethionine	Amino acid	Cysteine, methionine, SAM, taurine metabolism	1589	LC/MS pos	C02712	65-82-7;	2588	192.1	HMDB11745	1.2211	1.48872	1.13584	0.840617	1.47632	1.00006	1.23094	0.975513	1.22914	0.918483	1.05328	0.96467	0.500278	1.21865	0.702247	1.14972	1.03036	0.992701	0.73227	0.859942	0.692246	1.15937	0.999944	0.935118
N-acetylthreonine	Amino acid	Glycine, serine and threonine metabolism	33939	LC/MS neg			846	160.1		1.59586	1.34975	0.648096	0.648096	0.877563	0.877343	3.62739	0.959358	1.08043	0.648096	1	1.92594	0.648096	1.25682	0.648096	0.867237	0.648096	2.04934	0.648096	0.796458	0.947356	0.648096	0.900057	2.19282
N-formylmethionine	Amino acid	Cysteine, methionine, SAM, taurine metabolism	2829	LC/MS neg	C03145	4289-98-9;	1541	176.1	HMDB01015	0.836828	1.0971	0.822997	1.02886	1.0166	0.882951	1.15256	0.81329	1.08321	0.898688	1.00018	1.02659	0.742562	0.87517	0.744111	0.999822	1.26434	0.945888	1.13677	0.627335	0.914768	1.11448	1.15511	1.07953
N1-methyladenosine	Nucleotide	Purine metabolism, adenine containing	15650	LC/MS pos	C02494	15763-06-1;	1356	282.1	HMDB03331	0.857887	1.5793	0.932988	1.27551	2.62597	1.36189	0.992768	1.16813	0.905516	1.00723	1.70884	1.47835	0.944064	0.833412	0.658362	1.75261	1.5311	0.963782	0.685327	0.519787	0.74613	1.54747	1.32673	0.789075
nicotinamide	Cofactors and vitamins	Nicotinate and nicotinamide metabolism	594	LC/MS pos	C00153	98-92-0;	1267	123.1	HMDB01406	0.558648	1.33092	0.895803	0.907893	0.960854	1.00934	1.04116	0.990662	1.11065	0.691745	0.79136	1.21034	0.789283	0.848617	1.04202	1.13913	1.3315	1.18459	0.784234	0.791502	0.967779	1.49379	1.29791	1.46881
nicotinamide adenine dinucleotide (NAD+)	Cofactors and vitamins	Nicotinate and nicotinamide metabolism	5278	LC/MS pos	C00003	53-84-9;	1370	664	HMDB00902	1.90709	1.15247	0.995811	0.891154	1.04952	0.847711	1.85993	0.897155	1.05931	0.827372	1.3009	0.641471	1.00419	1.43122	0.675173	1.6676	2.25537	0.632007	0.986947	0.361584	0.926823	1.14197	1.42994	0.418932
nicotinamide adenine dinucleotide phosphate (NADP+)	Cofactors and vitamins	Nicotinate and nicotinamide metabolism	32380	LC/MS pos	C00005	53-59-8 ;1184-16-3;	1330	743.9	HMDB00217	1.26995	1.26212	0.490989	0.968174	1.11442	0.444526	1.06181	0.804035	0.812719	1.03183	1.52439	0.890265	0.835422	1.26607	0.797163	0.933808	2.20035	0.756004	1.95814	0.449184	0.639332	1.27064	1.20625	1.12263
nicotinamide adenine dinucleotide reduced (NADH)	Cofactors and vitamins	Nicotinate and nicotinamide metabolism	31475	LC/MS neg	C00004	58-68-4 ;606-68-8;	1554	664.1	HMDB01487	1.86685	1.16262	0.727769	0.4855	0.4855	0.746116	2.28983	0.986183	0.954345	0.501811	0.943158	0.712793	1.19316	1.39165	0.798529	1.45932	1.51156	0.4855	1.1895	0.4855	1.01382	0.810794	1.42461	0.4855
nicotinamide ribonucleotide (NMN)	Cofactors and vitamins	Nicotinate and nicotinamide metabolism	22152	LC/MS pos	C00455	1094-61-7;	886	335.1	HMDB00229	0.596657	1.06589	0.964648	1.32785	1.53707	0.992996	0.850158	0.978024	1.00058	1.22755	0.955423	1.18467	1.23106	0.786433	1.07607	0.885479	0.999416	0.881969	1.43996	1.00272	1.09355	0.992685	1.3078	0.98747
nicotinamide riboside*	Cofactors and vitamins	Nicotinate and nicotinamide metabolism	33013	LC/MS pos	C03150	1341-23-7;	955	255.1	HMDB00855	0.888942	1.20978	1.23462	1.00873	1.66175	0.973695	0.847532	0.965382	1.05802	0.991274	0.912979	1.09271	0.721451	0.894084	0.840827	1.21061	1.29829	0.857752	0.741091	0.958748	1.02795	1.20987	1.44709	1.04151
nonadecanoate (19:0)	Lipid	Long chain fatty acid	1356	LC/MS neg	C16535	646-30-0;	6073	297.3	HMDB00772	0.811688	0.874585	1.16598	1.45979	2.84234	0.968677	1.00647	1.032	1.59105	1.65192	1.25111	0.733178	0.89332	0.738088	0.715204	1.13895	0.946912	0.430029	0.843711	0.834974	1.17239	2.34459	2.17585	0.993532
oleate (18:1n9)	Lipid	Long chain fatty acid	1359	GC/MS	C00712	112-80-1;	1984.4	339.2	HMDB00207	0.723331	1.28886	1.10588	1.12884	2.02874	1.03164	0.793432	0.784382	1.0085	0.910532	0.991504	1.06505	0.671613	0.970662	0.643679	1.22924	1.17171	0.960284	0.773366	0.781105	0.784605	1.05351	1.36294	1.06063
ophthalmate	Amino acid	Glutathione metabolism	34592	LC/MS pos		495-27-2;	1457	290.1	HMDB05765	0.505373	0.51586	1.19865	1.88765	0.631104	0.719872	0.566848	0.2619	1.78357	1.47436	0.572448	0.946915	0.467795	0.593537	1.26766	1.20385	1.25122	1.14812	0.797778	0.468445	1.14936	1.05309	1.05814	1.40633
ornithine	Amino acid	Urea cycle; arginine-, proline-, metabolism	1493	GC/MS	C00077	3184-13-2;	1763.8	141.9	HMDB03374	0.312457	1.06811	0.84278	0.312457	2.14404	1.08364	0.995473	0.312457	0.995994	0.815041	0.312457	0.8689	1.16666	1.00401	0.312457	1.65981	1.10192	0.312457	0.312457	0.433828	0.739916	1.48743	0.768622	1.2689
palmitate (16:0)	Lipid	Long chain fatty acid	1336	LC/MS neg	C00249	57-10-3;	5619	255.3	HMDB00220	0.866519	1.09109	0.994191	0.95173	1.50318	0.976757	0.923984	1.34611	1.0973	0.897221	1.2369	1.00581	0.703688	1.25443	0.81323	0.913769	0.912122	0.572267	1.06032	1.21123	1.47716	1.24394	1.77373	0.822538
palmitoleate (16:1n7)	Lipid	Long chain fatty acid	33447	LC/MS neg	C08362	373-49-9;	5477	253.3	HMDB03229	0.885613	1.25852	1.11163	1.00099	1.78389	1.0071	1.01405	1.188	1.11947	0.898564	1.132	0.956221	0.809879	1.14612	0.74749	0.882415	0.945325	0.55402	0.841529	0.841061	0.999006	1.05932	1.42895	0.55185
palmitoylcarnitine	Lipid	Carnitine metabolism	22189	LC/MS pos	C02990	6865-14-1;	5179	400.4	HMDB00222	1.10756	0.79612	0.324959	0.324959	0.851508	0.840388	1.09495	0.324959	0.432725	0.499686	0.493857	1.19874	0.324959	0.722475	1.0841	0.324959	0.324959	1.07597	0.324959	1.93632	2.50917	0.924031	1.15997	9.7522
pantothenate	Cofactors and vitamins	Pantothenate and CoA metabolism	1508	LC/MS pos	C00864	137-08-6;	2218	220.1	HMDB00210	0.948492	1.11306	0.656152	0.978792	1.16559	0.955459	1.13002	0.761167	0.866695	0.828552	1.02847	1.13374	0.71908	0.955885	1.14758	1.17133	1.15345	1.13512	1.06136	0.608947	0.732688	1.05629	0.974422	1.02121
pelargonate (9:0)	Lipid	Medium chain fatty acid	12035	LC/MS neg	C01601	112-05-0;	4847	157.2	HMDB00847	1.14281	1.09817	1.02906	0.83379	1.11427	0.894051	1.07452	1.09478	1.18865	0.709547	0.723346	0.927882	1.19751	0.687064	1.00565	0.995708	1.28693	0.77838	0.948756	0.739515	1.0216	0.872264	1.00429	0.792851
pentadecanoate (15:0)	Lipid	Long chain fatty acid	1361	GC/MS	C16537	1002-84-2;	1853.5	299.2	HMDB00826	0.889541	1.42516	1.32128	1.1256	3.02101	1.43332	0.995978	0.898471	1.50677	0.818491	1.56529	1.139	0.840279	1.00402	0.611836	1.566	1.65962	0.596423	0.646018	0.478997	0.664355	0.965618	1.41593	0.586518
phenol red	Xenobiotics	Chemical	36817	LC/MS neg	C12600,D01200	143-74-8;	3650	353.1		0.563559	1.0683	0.808182	1.26267	1.45673	1.3655	0.67562	0.852557	0.87225	0.992929	1.00707	1.39452	1.65382	0.810909	0.500953	0.960862	1.21587	1.17003	1.64896	0.641748	0.530969	0.682212	1.07292	1.09048
phenol sulfate	Amino acid	Phenylalanine & tyrosine metabolism	32553	LC/MS neg	C02180	937-34-8;	2199	173.1		1.312	1.19223	0.598737	1.23991	1.64532	1.67923	0.969829	0.854973	0.598737	0.966911	0.991189	1.22475	1.16174	0.81494	1	0.996544	1.41913	1.16454	1.64885	0.605022	0.800484	0.647975	1.33225	0.647102
phenylacetylglycine	Amino acid	Phenylalanine & tyrosine metabolism	33945	LC/MS neg	C05598	500-98-1;	2377	192.1	HMDB00821	1.3505	1.31437	0.875032	0.916991	1.19811	0.997139	1.56958	1.06152	1.06923	0.64619	0.958861	1.00286	0.856143	1.0955	1.07585	0.946758	1.04533	1.16817	1.14717	0.553615	0.904693	0.841356	0.93519	0.875342
phenylalanine	Amino acid	Phenylalanine & tyrosine metabolism	64	LC/MS pos	C00079	63-91-2;	2056	166.1	HMDB00159	0.845163	1.12614	1.09495	0.976797	1.57059	0.942741	0.963703	0.850783	1.36566	0.817839	0.912434	1.06403	0.81104	0.986513	0.818547	1.15506	1.06174	1.01349	1.03478	0.844939	0.834599	1.33267	1.0606	1.19315
phenyllactate (PLA)	Amino acid	Phenylalanine & tyrosine metabolism	22130	LC/MS neg	C05607	828-01-3;	2237	165.1	HMDB00779	1.22992	2.00867	1.24681	1.04633	1.75986	0.801734	2.17851	1.35029	1.37892	0.523343	1.57376	0.559178	0.543881	1.65219	0.953674	0.396156	0.72001	0.510094	0.51548	0.860997	1.29803	0.610447	0.396156	0.396156
phosphate	Energy	Oxidative phosphorylation	11438	GC/MS	C00009	7664-38-2 ;	1307.7	298.9	HMDB01429	1.00252	1.21531	1.1286	1.07374	1.23275	0.749154	0.929204	0.848785	1.0809	0.90309	0.703326	0.997485	1.06953	1.05418	1.05464	1.07685	1.18529	0.871164	0.966325	0.809939	1.1119	0.800857	0.978374	0.878028
phosphoenolpyruvate (PEP)	Carbohydrate	Glycolysis, gluconeogenesis, pyruvate metabolism	597	GC/MS	C00074	10526-80-4;	1595.4	369	HMDB00263	0.58812	1.15918	0.778512	1.11652	1.1111	0.642606	1.36132	0.664941	1.15406	0.705507	0.895884	0.890211	0.92187	1.76824	1.01487	1.34744	0.98513	1.50166	0.776173	0.306554	1.128	1.3426	0.177943	2.08367
phosphoethanolamine	Lipid	Glycerolipid metabolism	12102	GC/MS	C00346	1071-23-4;	1577.3	299.1	HMDB00224	0.891294	1.30295	0.992825	1.00718	1.23589	0.907319	1.24267	0.724437	0.942356	0.964102	1.60641	1.09863	0.734021	2.17253	0.949349	1.46869	1.29294	1.64111	0.923611	0.584283	0.808984	1.68032	0.937694	1.58075
phosphopantetheine	Cofactors and vitamins	Pantothenate and CoA metabolism	15504	LC/MS pos	C01134	NA;	2323	359.1	HMDB01416	1.13805	1.40095	1.17261	1.32093	1.27975	0.883141	1.00997	0.990033	1.23982	0.663675	1.0666	0.597648	1.15484	0.879171	0.465699	1.17458	2.09599	0.132657	0.622717	0.185512	0.204024	0.246798	1.13597	0.057442
pro-hydroxy-pro	Peptide	Dipeptide	35127	LC/MS pos		18684-24-7;	943	229.2	HMDB06695	0.492102	0.91702	0.788401	1.27886	1.59423	1.55683	0.756537	0.479466	0.969772	1.03023	0.847079	1.74128	0.858756	0.654722	0.63494	1.14796	1.10394	2.28978	1.37489	0.783059	0.732146	1.40442	1.35444	2.37029
proline	Amino acid	Urea cycle; arginine-, proline-, metabolism	1898	LC/MS pos	C00148	147-85-3;	796	116.1	HMDB00162	0.90902	1.13936	1.04108	0.968354	1.20366	0.83631	1.02058	0.69003	1.40562	0.781255	0.732122	1.09414	0.619729	0.95544	0.879982	0.979423	0.775778	1.14805	1.02326	1.0536	1.09575	1.45704	0.918432	1.39821
prolylleucine	Peptide	Dipeptide	31914	LC/MS pos		52899-07-7;	2334	229.2		0.902447	1.18007	1.17137	0.87204	2.09922	1.02957	0.976486	0.819709	1.63635	0.687615	0.998486	0.896502	0.595611	1.05927	0.652054	1.39664	1.00151	1.0415	0.770918	0.699386	0.719944	1.56871	1.24985	1.16578
propionylcarnitine	Lipid	Fatty acid metabolism (also BCAA metabolism)	32452	LC/MS pos	C03017	17298-37-2 ;	1589	218.2	HMDB00824	0.777543	0.765949	0.509438	0.735928	0.654542	1.06708	1.30827	0.530376	0.756464	1.09734	1.80899	1.46744	0.510973	1.40292	0.932917	2.37935	1.5084	1.48191	0.496695	0.405992	0.628282	1.68649	1.20924	1.56531
pseudouridine	Nucleotide	Pyrimidine metabolism, uracil containing	33442	LC/MS neg	C02067	1445-07-4;	1104	243.1	HMDB00767	0.96282	1.10793	0.9782	1.22269	1.37302	0.810082	1.14579	1.00752	1.13006	1.14245	1.02603	0.992485	0.871304	0.706255	0.51753	1.18044	1.21747	0.755345	1.01276	0.918297	0.934482	1.08205	0.98788	0.858655
putrescine	Amino acid	Polyamine metabolism	1408	GC/MS	C00134	110-60-1;	1705.8	174	HMDB01414	1.19332	1.06879	0.587985	0.6207	1.48661	0.820731	1.30627	0.591451	0.976325	0.531806	0.715088	1.00514	0.611062	0.987001	0.400397	1.82663	1.10818	0.829304	0.994864	1.70869	2.90149	1.22648	1.50309	2.74417
pyridoxal	Cofactors and vitamins	Pyridoxal metabolism	1651	LC/MS pos	C00250	65-22-5;	1210	168.1	HMDB01545	1.16528	1.42102	1.02426	1.1048	1.2482	0.924405	1.21293	0.662685	0.928401	0.94045	0.814163	0.97329	0.866234	1.17097	1.06578	1.19066	1.05682	0.994491	1.02916	0.807207	1.00551	0.817921	0.884576	0.963517
pyridoxine (Vitamin B6)	Cofactors and vitamins	Vitamin B6 metabolism	608	LC/MS neg	C00314	58-56-0;	1625	168.1	HMDB02075	0.411976	1.12502	0.847851	1.05577	0.994447	1.3404	0.646897	0.659723	1.00555	1.1194	0.55299	1.78313	2.03952	0.696192	0.852572	1.14883	1.07588	1.99017	1.59038	0.90423	0.938118	0.934417	0.959446	1.42526
pyrophosphate (PPi)	Energy	Oxidative phosphorylation	2078	GC/MS	C00013	1466-09-3;	1642.3	451	HMDB00250	2.10169	3.15788	1.20868	2.18006	0.879808	0.98549	0.374205	0.249228	0.775204	0.346704	0.165336	1.55383	1.61754	0.165336	0.744731	1	1.42993	1.60708	0.502392	1.14983	1.24938	0.165336	0.165336	0.947516
pyruvate	Carbohydrate	Glycolysis, gluconeogenesis, pyruvate metabolism	599	GC/MS	C00022	127-17-3;	1130.6	217	HMDB00243	0.307039	1.02196	0.307039	0.327343	1.6016	1.76502	0.309773	0.307039	0.556685	0.495982	0.987126	1.73123	0.359013	0.649101	0.347337	1.23191	1.77165	3.41673	1.77331	0.475606	0.307039	1.10976	0.307039	1.01287
riboflavin (Vitamin B2)	Cofactors and vitamins	Riboflavin metabolism	1827	LC/MS pos	C00255	83-88-5;	3111	377.2	HMDB00244	0.560303	1.24434	0.965695	1.32539	1.39316	1.03431	0.829863	0.826197	1.29046	1.16518	0.736942	1.17479	0.937078	0.662211	0.830297	1.44059	1.17732	0.84239	0.742096	0.800865	0.917296	1.25184	1.29851	1.23747
ribose	Carbohydrate	Nucleotide sugars, pentose metabolism	12083	GC/MS	C00121	50-69-1;	1650.2	204	HMDB00283	0.495825	1.03429	1.57066	1.03264	2.13925	0.967361	0.764467	0.837764	2.23619	0.712208	0.78351	0.94776	0.668406	1.11472	0.529312	1.19895	1.15533	1.05971	0.683454	1.12369	0.704626	1.1292	0.659713	1.08608
S-adenosylhomocysteine (SAH)	Amino acid	Cysteine, methionine, SAM, taurine metabolism	15948	LC/MS neg	C00021	979-92-0;	1821	383.1	HMDB00939	0.699113	1.03929	0.897663	1.00579	1.19301	1.0187	0.99421	0.916705	1.00878	0.842313	0.896264	1.05243	0.888033	0.937695	0.743242	1.04519	1.03338	1.08933	1.17483	0.816265	0.9517	0.892759	1.15566	1.18081
scyllo-inositol	Lipid	Inositol metabolism	32379	GC/MS	C06153	488-59-5;	1893.8	318.2	HMDB06088	0.50044	1.03141	0.603774	1.15271	1.41018	1.23755	0.719097	0.468116	0.667272	0.968805	1.29915	1.48598	0.412323	0.729403	0.655644	1.48416	1.35907	1.32388	0.611966	0.388041	0.661491	1.45903	1.0312	1.28033
sebacate (decanedioate)	Lipid	Fatty acid, dicarboxylate	32398	LC/MS neg	C08277	111-20-6;	1778	201.2	HMDB00792	0.385963	0.385963	0.385963	0.385963	0.385963	0.385963	1.16877	1.44889	1.7631	0.964391	0.385963	0.70041	0.658327	0.385963	0.385963	0.385963	0.385963	0.385963	1.47152	1.68961	1.93351	0.972474	0.988546	1
sedoheptulose-7-phosphate	Carbohydrate	Nucleotide sugars, pentose metabolism	35649	GC/MS	C05382	2646-35-7;	2070	691.5	HMDB01068	0.470392	1.04765	0.818362	1.02606	1.38668	1.0043	1.10854	0.871272	1.21437	0.9957	0.841478	1.12616	0.893564	1.24781	0.619999	1.40768	1.63407	0.93437	0.965117	0.674566	1.0912	0.770544	1.03003	0.613594
serine	Amino acid	Glycine, serine and threonine metabolism	1648	GC/MS	C00065	56-45-1;	1389.1	204	HMDB03406	0.735565	1.17359	1.01716	1.03936	1.53562	0.815012	1.09384	0.71292	1.29551	0.863507	0.897914	0.982845	0.734901	1.16202	0.93116	1.23841	0.880032	1.12196	0.902598	0.57158	0.813842	1.47348	1.02475	1.19134
sorbitol	Carbohydrate	Fructose, mannose, galactose, starch, and sucrose metabolism	15053	GC/MS	C00794	6706-59-8;	1843	319.1	HMDB00247	0.204704	0.204704	0.54937	1.1009	1.38148	1.45405	0.204704	0.310099	0.369358	0.715483	0.923238	2.13664	1	0.204704	0.400763	1.42018	0.941031	1.61128	0.697429	0.204704	0.204704	1.09435	1.02258	2.02566
spermidine	Amino acid	Polyamine metabolism	485	GC/MS	C00315	124-20-9;	1998.9	144	HMDB01257	0.289049	1.18225	0.289049	0.57482	0.289049	0.97288	0.992354	0.289049	0.792122	0.68785	0.611684	1.08098	0.683717	1.69771	1.16709	2.17948	1.42024	1.93357	0.96585	0.289049	0.289049	1.00765	0.289049	1.75697
sphinganine	Lipid	Sphingolipid	17769	LC/MS pos	C00836	3102-56-5;	5175	302.3	HMDB00269	0.67136	0.814142	0.430407	0.879144	0.393743	0.537933	1.18241	1.38324	0.393743	1.30945	0.393743	0.79502	1.24431	0.685669	0.444132	0.393743	0.393743	0.495648	1.12086	12.1484	10.0233	2.43764	3.73449	6.42871
sphingosine	Lipid	Sphingolipid	17747	LC/MS pos	C00319	123-78-4;	5197	300.2	HMDB00252	0.978499	1.17036	0.3579	0.638043	0.390358	0.449915	1.17555	1.3744	0.135946	1.26358	0.256847	1.29883	0.756035	1.0215	1.22953	0.179012	0.0899141	0.47841	0.577334	3.60936	2.65965	1.84292	1.5078	3.49007
stearate (18:0)	Lipid	Long chain fatty acid	1358	LC/MS neg	C01530	57-11-4;	5886	283.4	HMDB00827	0.757713	0.976153	1.16613	1.08064	1.52117	0.819307	0.972727	1.1101	1.21369	1.02385	0.804171	0.855007	0.596951	0.82348	1.07856	0.871283	0.792151	0.691147	0.823794	1.23298	1.40737	1.17264	1.50344	1.13203
stearidonate (18:4n3)	Lipid	Long chain fatty acid	33969	LC/MS neg	C16300	111174-40-4 ;	5381	275.3	HMDB06547	0.701238	0.983944	1.01606	1.02391	2.62474	1.50602	0.75327	0.967878	1.40176	0.700432	1.65299	1.03429	0.537953	1.39917	0.831296	1.04826	1.15607	0.657609	0.797409	0.464974	0.608534	1.17892	1.76269	0.615006
stearoyl sphingomyelin	Lipid	Sphingolipid	19503	GC/MS	C00550	85187-10-6;85187-10-6 ;	2645	311.3	HMDB01348	0.766392	1.26886	0.940736	1.21156	1.11961	0.903623	0.965338	0.937384	0.63597	1.01598	0.947398	1.46736	0.666654	0.888725	1.00834	1.39006	0.897258	1.54228	1.43342	1.20914	0.891472	0.991661	1.07909	1.26808
succinate	Energy	Krebs cycle	1437	LC/MS neg	C00042	110-15-6;	618	117.1	HMDB00254	1.42246	0.888917	0.551924	0.698129	0.821713	0.931965	1.40953	0.679886	0.751201	0.586202	0.643522	1.20052	1.03554	1.0227	1.19877	1.06707	1.22958	1.3088	1.38694	0.605476	0.977299	0.971149	1.23244	1.05824
succinylcarnitine	Energy	Krebs cycle	37058	LC/MS pos			1401	262.1		1.1639	1.37202	0.313301	0.840807	1.72484	2.22294	1.40227	0.639251	0.305243	0.651218	2.5288	1.85537	0.305243	0.933056	0.408967	1.8082	1.31612	1.76649	0.405524	0.391398	0.347196	1.30219	0.756613	1
thiamin (Vitamin B1)	Cofactors and vitamins	Thiamine metabolism	5341	LC/MS pos	C00378	59-43-8;	740	265.1	HMDB00235	1.76611	1.37533	1.16126	0.971144	1.29056	0.798445	1.55131	0.737446	1.86479	0.69082	0.484992	1.02782	0.972184	1.25464	0.684993	1.21071	1.34145	1.13199	0.94534	0.797683	0.866238	0.924512	0.854007	1.11127
threonine	Amino acid	Glycine, serine and threonine metabolism	1284	GC/MS	C00188	72-19-5;	1412.3	218.1	HMDB00167	0.975406	1.22373	0.783285	1.01383	1.28702	0.958703	1.30083	0.714174	1.14586	0.841413	1.01387	1.14976	0.736519	1.27737	0.986171	1.04872	0.813418	1.33727	0.96605	0.531066	0.839452	1.20452	0.90354	1.29529
threonylphenylalanine	Peptide	Dipeptide	31530	LC/MS pos			2500	267.2		2.35444	1.35451	1.3331	0.352919	2.84087	0.956044	0.583969	0.797963	1.08414	0.537548	1.82427	0.92423	0.476518	1.04396	0.3273	1.04882	1.79909	0.491956	0.751686	0.3273	0.3273	1.19914	1.34095	0.709394
trans-4-hydroxyproline	Amino acid	Urea cycle; arginine-, proline-, metabolism	1366	GC/MS	C01157	51-35-4;	1537	140	HMDB00725	0.458483	0.50718	0.595648	0.916344	1.263	1	1.04508	0.669367	0.584439	0.458483	1.37563	1.92381	0.74108	0.458483	1.09682	0.458483	1.06876	2.02563	0.458483	0.458483	0.458483	0.816165	0.458483	1.50912
trizma acetate	Xenobiotics	Chemical	20710	GC/MS	C07182	6850-28-8;	1525	306.2		0.745165	0.645939	0.645939	0.645939	0.645939	0.667538	0.645939	0.98646	1.55122	0.645939	0.645939	0.645939	1.84474	0.645939	0.645939	1.01354	0.645939	0.645939	25.3539	0.824218	0.645939	0.645939	0.645939	1.12703
tryptophan	Amino acid	Tryptophan metabolism	54	LC/MS pos	C00078	73-22-3;	2445	205.1	HMDB00929	0.845352	1.19524	0.989139	1.00531	1.53031	0.994686	0.948538	0.820365	1.28001	0.872734	0.908865	1.09544	0.823983	0.977252	0.817555	1.18462	1.1118	1.13978	1.05186	0.769846	0.909286	1.48607	1.09846	1.35625
tyrosine	Amino acid	Phenylalanine & tyrosine metabolism	1299	LC/MS pos	C00082	60-18-4;	1516	182.1	HMDB00158	0.72247	1.06381	0.998388	1.00901	1.44228	0.986943	1.00161	0.872198	1.27533	0.80543	0.890297	1.06322	0.782321	0.915022	0.777455	1.09563	1.05097	1.12729	0.944591	0.761354	0.872399	1.38027	1.06988	1.23139
UDP-N-acetylglucosamine	Carbohydrate	Nucleotide sugars, pentose metabolism	35162	LC/MS pos	C00043	91183-98-1;	963	607.7	HMDB00290	4.64263	1.14603	0.782382	0.169004	0.169004	0.207748	4.54538	0.514586	0.853971	0.169004	0.228897	0.169004	0.169004	1.84951	0.169004	1.3053	1.66155	0.169004	0.169004	0.169004	0.169004	1.35453	0.567496	0.169004
undecanoate (11:0)	Lipid	Medium chain fatty acid	12067	LC/MS neg		334-48-5;	5207	185.2	HMDB00947	0.416283	1.12237	0.899794	0.416283	1.35462	0.921008	0.671943	0.694118	1.25022	0.82045	1.08764	1.07114	1.08235	1.2003	1.31079	0.832374	1	0.416283	0.782212	0.822034	0.416283	0.416283	2.14429	0.416283
uracil	Nucleotide	Pyrimidine metabolism, uracil containing	605	GC/MS	C00106	66-22-8;	1370.4	241	HMDB00300	0.529436	0.615325	0.73235	1.5296	1.32545	0.776982	1.14389	0.443462	1.09799	0.992535	0.462073	1.19823	0.601695	0.87529	0.800593	1.23367	0.535542	1.07166	1.00746	0.702607	1.66745	1.60232	1.85816	1.47774
urate	Nucleotide	Purine metabolism, urate metabolism	1604	GC/MS	C00366	69-93-2;	1928	441.2	HMDB00289	0.158547	1.00095	0.725483	0.638688	1.4055	0.999052	0.251924	0.818525	0.77305	0.332581	1.03963	1.44666	0.483251	1.58051	0.695365	1.44944	1.52596	1.31045	0.644511	0.689445	1.28067	1.57935	2.82571	1.32664
uridine	Nucleotide	Pyrimidine metabolism, uracil containing	606	LC/MS neg	C00299	58-96-8;	1467	243.1	HMDB00296	0.949112	1.22949	1.06955	0.839208	1.47722	0.930601	0.990962	0.796872	1.12938	0.772629	0.841132	1.00904	0.589361	1.01578	1.03471	0.943081	0.890068	0.948331	0.686539	1.06833	1.20388	1.10108	1.08784	1.11415
uridine 5'-monophosphate (UMP)	Nucleotide	Pyrimidine metabolism, uracil containing	2856	LC/MS pos	C00105	3387-36-8;	1079	325	HMDB00288	0.855791	1.40194	0.901295	1.31309	0.63281	0.817878	1.23867	1.00386	1.03024	1.11987	0.771131	1.32749	1.13721	0.875489	1.3732	0.835097	1.10925	0.981619	1.28686	0.868305	1.25001	0.572315	0.996141	0.919244
valine	Amino acid	Valine, leucine and isoleucine metabolism	1649	LC/MS pos	C00183	72-18-4;	1040	118.1	HMDB00883	0.669971	1.12436	1.05214	1.02534	1.70087	0.974664	0.928266	0.707079	1.3774	0.723859	0.825607	1.09352	0.750611	0.927789	0.876332	1.17744	1.09172	1.08585	0.912628	0.770419	0.806887	1.30711	1.04512	1.31397
xanthine	Nucleotide	Purine metabolism, (hypo)xanthine/inosine containing	3147	LC/MS pos	C00385	69-89-6;	1430	153.1	HMDB00292	0.853476	1.01885	0.802249	0.828658	1.43312	0.895756	1.00655	0.672179	1.18611	0.68178	0.870546	0.949418	0.519641	0.993448	1.02844	1.10719	1.24084	1.07926	0.739982	0.958321	1.02345	1.41159	1.23824	1.26177
xanthosine	Nucleotide	Purine metabolism, (hypo)xanthine/inosine containing	15136	LC/MS pos	C01762	146-80-5;	1785	285	HMDB00299	0.674292	0.858402	0.641579	0.485332	2.35381	1.00975	0.955868	0.324932	1.3483	0.651015	1.17457	0.997518	0.379609	1.14604	0.461941	1.16595	0.929444	1.2657	1.00248	0.682049	1.83774	2.57224	1.10341	2.61674

## Sheet: Pathway Heatmap
	University of Nebraska UNNE-03-09VW Metabolomic Profile of Mouse 3T3-L1 Adipocytes									Fold of Change								Statistical Value
	Heat map of statistically significant biochemicals profiled in this study. For paired comparisons, shaded cells indicate p≤0.05 (red indicates that the mean values are significantly higher for that comparison; green values significantly lower; blue indicates significant ANOVA effect). Blue-bolded text indicates 0.05< p< 0.10.									Normalized to Protein Concentration								Normalized to Protein Concentration															Mean Values					% Filled Values
										Welch's Two Sample t-test				Two Way ANOVA				Welch's Two Sample t-test								Two Way ANOVA							Normalized to Protein Concentration					Normalized to Protein Concentration
	PATHWAY SORT	SUPER PATHWAY	SUB PATHWAY	BIOCHEMICAL NAME	PLATFORM	Comp ID	Kegg	HMDB		CLA 0.5hr vs. LA Control 0.5hr	CLA 12hr vs. LA Control 12hr	LA Control 12hr vs. LA Control 0.5hr	CLA 12hr vs. CLA 0.5hr	Treatment	Time	Treatment x Time		CLA 0.5hr vs. LA Control 0.5hr		CLA 12hr vs. LA Control 12hr		LA Control 12hr vs. LA Control 0.5hr		CLA 12hr vs. CLA 0.5hr		TREATMENT MAIN EFFECT		TIME MAIN EFFECT		TREATMENT BY TIME INTERACTION			CLA 0.5hr	CLA 12hr	LA Control 0.5hr	LA Control 12hr		CLA 0.5hr	CLA 12hr	LA Control 0.5hr	LA Control 12hr		Super Pathway	Sub Pathway	CAS	RI	MASS
																		P-VALUE	Q-VALUE	P-VALUE	Q-VALUE	P-VALUE	Q-VALUE	P-VALUE	Q-VALUE	P-VALUE	Q-VALUE	P-VALUE	Q-VALUE	P-VALUE	Q-VALUE
	2	Amino acid	Glycine, serine and threonine metabolism	glycine	GC/MS	11777	C00037	HMDB00123		0.93	0.98	1.05	1.1					0.6532	0.9884	0.8815	0.8158	0.8608	0.7292	0.7086	0.5166	0.6911	0.8115	0.6895	0.5046	0.874	0.8923		0.970489	1.06911	1.04252	1.09524		100	100	100	100		Amino acid	Glycine, serine and threonine metabolism	56-40-6;	1166	101.9
	7			serine	GC/MS	1648	C00065	HMDB03406		0.93	0.99	0.96	1.02					0.6402	0.9884	0.7941	0.8082	0.8461	0.7292	0.9843	0.578	0.6085	0.7723	0.8862	0.5419	0.9103	0.893		0.974422	0.996265	1.05272	1.01141		100	100	100	100		Amino acid	Glycine, serine and threonine metabolism	56-45-1;	1389.1	204
	14			3-phosphoserine	GC/MS	543	C01005	HMDB00272		0.94	0.83	1.17	1.03					0.9481	0.9895	0.3025	0.6337	0.3665	0.5687	0.6664	0.5153	0.396	0.7262	0.8201	0.5301	0.3551	0.7671		1.02662	1.058	1.09163	1.28158		100	100	100	100		Amino acid	Glycine, serine and threonine metabolism	407-41-0;	1777.6	356.1
	15			threonine	GC/MS	1284	C00188	HMDB00167		0.99	0.93	0.99	0.93					0.8753	0.9884	0.5806	0.7602	0.8942	0.734	0.5824	0.5011	0.5829	0.7612	0.5982	0.4847	0.7161	0.8923		1.02765	0.956654	1.04033	1.03325		100	100	100	100		Amino acid	Glycine, serine and threonine metabolism	72-19-5;	1412.3	218.1
	16			N-acetylthreonine	LC/MS neg	33939				1.54	1	1.02	0.66					0.3093	0.9884	0.9862	0.8372	0.9284	0.7377	0.3083	0.4264	0.4254	0.7322	0.3766	0.4344	0.4388	0.823		1.5402	1.02215	0.999452	1.01961		83	67	83	50		Amino acid	Glycine, serine and threonine metabolism		846	160.1
	22			betaine	LC/MS pos	3141	C00719	HMDB00043		0.92	0.87	0.93	0.87					0.7433	0.9884	0.4693	0.7184	0.7508	0.714	0.4373	0.444	0.4496	0.7403	0.4429	0.4612	0.7702	0.8923		0.993702	0.868312	1.0766	1.00129		83	50	100	83		Amino acid	Glycine, serine and threonine metabolism	107-43-7;	721	118.2
	24		Alanine and aspartate metabolism	alanine	GC/MS	1126	C00041	HMDB00161		0.89	0.95	1.05	1.12					0.515	0.9884	0.7605	0.8082	0.7699	0.7189	0.538	0.4849	0.5026	0.741	0.52	0.4832	0.8327	0.8923		0.940783	1.05548	1.05661	1.1121		100	100	100	100		Amino acid	Alanine and aspartate metabolism	56-41-7;	1147.6	115.9
	25			beta-alanine	GC/MS	55	C00099	HMDB00056		0.84	0.59	1.26	0.89					0.4599	0.9884	0.2096	0.5753	0.6418	0.6799	0.7744	0.5213	0.143	0.5602	0.951	0.5571	0.6038	0.8737		1.04552	0.926111	1.24855	1.57084		100	100	100	100		Amino acid	Alanine and aspartate metabolism	56-41-7;107-95-9;	1451.8	174
	26.5			N-acetylalanine	LC/MS neg	1585	C02847	HMDB00766		0.97	1.02	0.83	0.88					0.8124	0.9884	0.8322	0.8136	0.1789	0.5263	0.2594	0.4264	0.9828	0.8689	0.0741	0.2222	0.7511	0.8923		1.08065	0.947569	1.11154	0.925946		100	100	100	100		Amino acid	Alanine and aspartate metabolism	97-69-8;	882	130.1
	27			aspartate	GC/MS	15996	C00049	HMDB00191		0.93	0.88	1	0.94					0.4468	0.9884	0.416	0.7105	0.8869	0.734	0.5865	0.5018	0.2728	0.6751	0.5925	0.4832	0.716	0.8923		0.938725	0.884829	1.00649	1.00502		100	100	100	100		Amino acid	Alanine and aspartate metabolism	56-84-8;	1529.7	232
	30			asparagine	GC/MS	512	C00152	HMDB00168		1.04	0.97	1.01	0.94					0.7175	0.9884	0.9413	0.8189	0.925	0.7377	0.5975	0.5056	0.8799	0.8526	0.6752	0.5044	0.785	0.8923		1.16489	1.09441	1.11895	1.12547		100	100	100	100		Amino acid	Alanine and aspartate metabolism	70-47-3;	1617.5	188
	32			N-acetylasparagine	LC/MS pos	33942				1.1	0.54	0.97	0.47					0.9325	0.9884	0.191	0.5622	0.6812	0.6835	0.0602	0.2848	0.3076	0.6751	0.0918	0.2503	0.2615	0.7418		1.2275	0.577521	1.11383	1.07504		100	83	100	100		Amino acid	Alanine and aspartate metabolism	4033-40-3;	974	175.1
	35		Glutamate metabolism	glutamate	GC/MS	57	C00025	HMDB03339		0.96	0.89	1.51	1.4					0.6973	0.9884	0.7074	0.7995	0.1819	0.5263	0.2505	0.4264	0.5932	0.7638	0.0718	0.2198	0.917	0.8946		0.908149	1.27452	0.942438	1.42433		100	100	100	100		Amino acid	Glutamate metabolism	56-86-0;	1611.9	246
	39			glutamine	GC/MS	1647	C00064	HMDB00641		1	0.85	0.93	0.8					0.821	0.9884	0.4321	0.7147	0.5426	0.6459	0.3034	0.4264	0.4405	0.7359	0.2255	0.3486	0.6253	0.8737		1.05044	0.837112	1.05404	0.980981		100	100	100	100		Amino acid	Glutamate metabolism	56-85-9;	1731.4	156
	41			gamma-aminobutyrate (GABA)	GC/MS	1416	C00334	HMDB00112		0.76	1.24	1.39	2.27					0.7427	0.9884	0.7762	0.8082	0.3417	0.5519	0.1412	0.368	0.9819	0.8689	0.0777	0.2285	0.6655	0.8737		0.48356	1.09708	0.633395	0.882207		33	67	33	83		Amino acid	Glutamate metabolism	56-12-2;	1539.7	304.1
	44			N-acetylglutamine	LC/MS neg	33943	C02716	HMDB06029		1.14	0.7	0.97	0.6					0.5467	0.9884	0.5072	0.7184	0.777	0.7198	0.045	0.2524	0.9114	0.8556	0.166	0.3151	0.3597	0.7671		1.48047	0.882008	1.30355	1.25813		100	100	100	100		Amino acid	Glutamate metabolism	2490-97-3;	783	187.1
	45		Histidine metabolism	histidine	LC/MS neg	59	C00135	HMDB00177		1	1.14	0.91	1.04					0.9344	0.9884	0.1442	0.5034	0.5274	0.6459	0.6587	0.5153	0.3552	0.6988	0.8453	0.5371	0.4313	0.823		1.0344	1.08043	1.03824	0.94592		100	100	100	100		Amino acid	Histidine metabolism	5934-29-2;	757	154.1
	61		Lysine metabolism	lysine	GC/MS	1301	C00047	HMDB00182		0.88	0.98	0.91	1.01					0.5431	0.9884	0.8161	0.8082	0.6831	0.6835	0.9486	0.5666	0.5262	0.7414	0.7973	0.5235	0.7288	0.8923		0.987314	0.997106	1.11655	1.01547		100	100	100	100		Amino acid	Lysine metabolism	56-87-1;	1836.7	317.2
	68		Phenylalanine & tyrosine metabolism	phenyllactate (PLA)	LC/MS neg	22130	C05607	HMDB00779		0.93	0.85	0.59	0.54					0.604	0.9884	0.6422	0.7885	0.0417	0.4529	0.0844	0.2989	0.48	0.741	0.007	0.1496	0.9752	0.899		1.26067	0.679545	1.34889	0.796001		100	67	100	100		Amino acid	Phenylalanine & tyrosine metabolism	828-01-3;	2237	165.1
	69			phenylalanine	LC/MS pos	64	C00079	HMDB00159		0.91	1.08	0.89	1.05					0.4669	0.9884	0.4885	0.7184	0.3555	0.5632	0.6254	0.5153	0.9003	0.8526	0.7506	0.5116	0.3096	0.7671		0.995742	1.05012	1.09273	0.974399		100	100	100	100		Amino acid	Phenylalanine & tyrosine metabolism	63-91-2;	2056	166.1
	78			tyrosine	LC/MS pos	1299	C00082	HMDB00158		0.95	1.09	0.92	1.06					0.7084	0.9884	0.5173	0.7184	0.5474	0.6459	0.6732	0.5153	0.8394	0.843	0.8955	0.5419	0.4624	0.823		0.98468	1.04332	1.03715	0.958115		100	100	100	100		Amino acid	Phenylalanine & tyrosine metabolism	60-18-4;	1516	182.1
	79			3-(4-hydroxyphenyl)lactate	LC/MS neg	32197	C03672	HMDB00755		1.09	1.06	0.81	0.79					0.6565	0.9884	0.6126	0.7835	0.2185	0.5263	0.1873	0.3875	0.4931	0.741	0.0673	0.2125	0.9087	0.893		1.23326	0.976376	1.13243	0.919791		100	100	100	100		Amino acid	Phenylalanine & tyrosine metabolism	6482-98-0;	1395	181.1
	102			phenylacetylglycine	LC/MS neg	33945	C05598	HMDB00821		0.95	0.85	0.93	0.83					0.6186	0.9884	0.1388	0.4925	0.5004	0.6459	0.2852	0.4264	0.1677	0.5952	0.1977	0.3282	0.5442	0.8528		1.05137	0.876228	1.10869	1.03129		100	100	100	100		Amino acid	Phenylalanine & tyrosine metabolism	500-98-1;	2377	192.1
	107.5			phenol sulfate	LC/MS neg	32553	C02180			0.73	0.87	0.86	1.01					0.1535	0.9884	0.3087	0.6407	0.5045	0.6459	0.8285	0.5302	0.0751	0.4375	0.5372	0.4832	0.7759	0.8923		0.934398	0.946947	1.27791	1.09282		83	100	100	100		Amino acid	Phenylalanine & tyrosine metabolism	937-34-8;	2199	173.1
	111		Tryptophan metabolism	tryptophan	LC/MS pos	54	C00078	HMDB00929		0.9	1.1	0.92	1.13					0.399	0.9884	0.5062	0.7184	0.5145	0.6459	0.4038	0.4301	0.944	0.8672	0.8412	0.5368	0.2822	0.7549		0.987659	1.11196	1.09334	1.00917		100	100	100	100		Amino acid	Tryptophan metabolism	73-22-3;	2445	205.1
	123.5			C-glycosyltryptophan*	LC/MS pos	32675				1.03	1.06	1.13	1.17					0.7011	0.9884	0.7512	0.8082	0.4048	0.6033	0.3641	0.4264	0.6134	0.7741	0.2123	0.3401	0.9582	0.899		0.945476	1.10244	0.916734	1.03565		100	100	100	100		Amino acid	Tryptophan metabolism		1912	367.1
	137		Valine, leucine and isoleucine metabolism	beta-hydroxyisovalerate	LC/MS neg	12129		HMDB00754		0.95	0.73	1.52	1.18					0.7171	0.9884	0.2067	0.5753	0.0966	0.4529	0.9123	0.564	0.1907	0.5996	0.2671	0.3709	0.3513	0.7671		0.90259	1.0628	0.954692	1.4544		100	100	100	100		Amino acid	Valine, leucine and isoleucine metabolism	625-08-1;	1043	117.1
	139			isoleucine	LC/MS pos	1125	C00407	HMDB00172		0.9	1.1	0.93	1.14					0.506	0.9884	0.4489	0.7183	0.6652	0.6811	0.3161	0.4264	0.9981	0.8689	0.7099	0.5067	0.3111	0.7671		0.979404	1.1158	1.08864	1.01129		100	100	100	100		Amino acid	Valine, leucine and isoleucine metabolism	73-32-5;	1614	132.1
	140			leucine	LC/MS pos	60	C00123	HMDB00687		0.84	1.04	0.84	1.03					0.2763	0.9884	0.7759	0.8082	0.2568	0.5263	0.7944	0.5213	0.4887	0.741	0.4807	0.4832	0.294	0.7671		1.01379	1.04598	1.20571	1.00733		100	100	100	100		Amino acid	Valine, leucine and isoleucine metabolism	61-90-5;	1674	132.2
	150			valine	LC/MS pos	1649	C00183	HMDB00883		0.86	1.04	0.9	1.09					0.4136	0.9884	0.8054	0.8082	0.6002	0.6774	0.5363	0.4849	0.5948	0.7638	0.9433	0.5554	0.4112	0.8156		0.942622	1.02602	1.09122	0.984956		100	100	100	100		Amino acid	Valine, leucine and isoleucine metabolism	72-18-4;	1040	118.1
	152			4-methyl-2-oxopentanoate	LC/MS neg	22116	C00233	HMDB00695		1.09	0.79	1.23	0.89					0.8766	0.9884	0.333	0.6574	0.4005	0.6033	0.9771	0.5768	0.4401	0.7359	0.6262	0.4891	0.5933	0.8665		1.02381	0.911391	0.937942	1.1581		100	100	100	100		Amino acid	Valine, leucine and isoleucine metabolism	816-66-0;	2200	129.2
	158.54			2-methylbutyroylcarnitine	LC/MS pos	35431		HMDB00378		1.13	1.14	1.08	1.09					0.7886	0.9884	0.6918	0.7885	0.8047	0.7292	0.7506	0.5213	0.6352	0.7844	0.6837	0.5046	0.9337	0.8968		1.07179	1.16452	0.94837	1.02538		83	83	83	100		Amino acid	Valine, leucine and isoleucine metabolism	31023-25-3;	2439	246.1
	158.6			isovalerylcarnitine	LC/MS pos	34407		HMDB00688		1.21	0.93	1.37	1.05					0.3968	0.9884	0.7965	0.8082	0.3807	0.5862	0.9173	0.564	0.7647	0.8119	0.5655	0.4832	0.4718	0.8257		1.15889	1.21986	0.954213	1.30552		100	100	100	100		Amino acid	Valine, leucine and isoleucine metabolism		2533	246.2
	158.61			hydroxyisovaleroyl carnitine	LC/MS pos	35433				0.91	0.99	1.15	1.25					0.6338	0.9884	0.8167	0.8082	0.4587	0.6459	0.4459	0.4443	0.6231	0.7779	0.2827	0.3743	0.8948	0.8923		0.899509	1.12164	0.986625	1.1366		100	100	100	100		Amino acid	Valine, leucine and isoleucine metabolism	99159-87-2;	1683	262.1
	161		Cysteine, methionine, SAM, taurine metabolism	cysteine	GC/MS	31453	C00097	HMDB00574		0.88	0.95	0.82	0.89					0.4385	0.9884	0.5142	0.7184	0.21	0.5263	0.4719	0.4577	0.3289	0.6792	0.2444	0.3696	0.8353	0.8923		0.98452	0.87145	1.11742	0.912674		100	100	100	100		Amino acid	Cysteine, methionine, SAM, taurine metabolism	52-90-4;56-89-3;	1560.1	218
	166			N-formylmethionine	LC/MS neg	2829	C03145	HMDB01015		1.05	1.08	0.98	1.01					0.5085	0.9884	0.5671	0.747	0.7517	0.714	0.9613	0.5719	0.4036	0.7278	0.8027	0.5235	0.8607	0.8923		0.995753	1.00467	0.947556	0.928648		100	100	100	100		Amino acid	Cysteine, methionine, SAM, taurine metabolism	4289-98-9;	1541	176.1
	167			hypotaurine	GC/MS	590	C00519	HMDB00965		1.26	0.95	1.41	1.07					0.5398	0.9884	0.6894	0.7885	0.2191	0.5263	0.8885	0.5569	0.8423	0.843	0.344	0.4127	0.462	0.823		0.947207	1.00934	0.754441	1.06255		100	100	100	100		Amino acid	Cysteine, methionine, SAM, taurine metabolism	300-84-5;	1598.5	188
	170			S-adenosylhomocysteine (SAH)	LC/MS neg	15948	C00021	HMDB00939		0.98	1.08	0.98	1.08					0.8631	0.9884	0.4386	0.7183	0.8755	0.7307	0.3736	0.4264	0.6447	0.79	0.6509	0.5031	0.4846	0.8317		0.951783	1.02867	0.975595	0.956145		100	100	100	100		Amino acid	Cysteine, methionine, SAM, taurine metabolism	979-92-0;	1821	383.1
	171			methionine	LC/MS pos	1302	C00073	HMDB00696		0.89	1.12	0.85	1.06					0.462	0.9884	0.3699	0.6712	0.2623	0.5263	0.648	0.5153	0.9592	0.8683	0.5815	0.4832	0.2443	0.7418		0.997569	1.0592	1.11573	0.945037		100	100	100	100		Amino acid	Cysteine, methionine, SAM, taurine metabolism	63-68-3;	1252	150.1
	173			N-acetylmethionine	LC/MS pos	1589	C02712	HMDB11745		0.89	0.96	0.78	0.84					0.3525	0.9884	0.9492	0.8189	0.1399	0.5153	0.0935	0.3113	0.5587	0.7556	0.0295	0.1697	0.6332	0.8737		1.06201	0.896481	1.19378	0.932326		100	100	100	100		Amino acid	Cysteine, methionine, SAM, taurine metabolism	65-82-7;	2588	192.1
	181.5		Urea cycle; arginine-, proline-, metabolism	dimethylarginine (SDMA + ADMA)	LC/MS pos	36808	C03626	HMDB01539,HMDB03334		0.83	1.07	0.74	0.96					0.2755	0.9884	0.5953	0.7737	0.0752	0.4529	0.9175	0.564	0.5054	0.741	0.1684	0.3157	0.2191	0.7418		1.05582	1.01603	1.27462	0.949584		100	100	100	100		Amino acid	Urea cycle; arginine-, proline-, metabolism		812	203.2
	182			arginine	LC/MS neg	1638	C00062	HMDB03416,HMDB00517		0.88	0.96	0.86	0.95					0.6109	0.9884	0.6542	0.7885	0.5764	0.6618	0.7299	0.5166	0.4961	0.741	0.5061	0.4832	0.8379	0.8923		1.09183	1.03361	1.24097	1.07124		100	100	100	100		Amino acid	Urea cycle; arginine-, proline-, metabolism	1119-34-2;	728	173.2
	185			ornithine	GC/MS	1493	C00077	HMDB03374		0.75	0.9	0.96	1.17					0.6488	0.9884	0.8777	0.8158	0.9927	0.7584	0.7163	0.5166	0.6606	0.7984	0.8143	0.5286	0.8256	0.8923		0.71672	0.835192	0.960579	0.926219		67	83	67	83		Amino acid	Urea cycle; arginine-, proline-, metabolism	3184-13-2;	1763.8	141.9
	187			proline	LC/MS pos	1898	C00148	HMDB00162		0.94	1.3	0.88	1.21					0.5061	0.9884	0.0452	0.3011	0.2123	0.5263	0.1531	0.3822	0.3157	0.6769	0.6762	0.5044	0.0524	0.4821		0.953956	1.15772	1.0163	0.893068		100	100	100	100		Amino acid	Urea cycle; arginine-, proline-, metabolism	147-85-3;	796	116.1
	194			trans-4-hydroxyproline	GC/MS	1366	C01157	HMDB00725		1.28	0.71	1.23	0.69					0.5175	0.9884	0.3277	0.6574	0.6403	0.6799	0.2511	0.4264	0.7568	0.8119	0.5896	0.4832	0.2383	0.7418		1.00947	0.693203	0.790109	0.974876		100	33	83	67		Amino acid	Urea cycle; arginine-, proline-, metabolism	51-35-4;	1537	140
	202		Creatine metabolism	creatine	LC/MS pos	27718	C00300	HMDB00064		0.93	1.01	1	1.09					0.5463	0.9884	0.8451	0.8158	0.9893	0.7584	0.4018	0.4301	0.7231	0.8115	0.5344	0.4832	0.547	0.8528		0.961693	1.04389	1.02916	1.03244		100	100	100	100		Amino acid	Creatine metabolism	57-00-1;	758	132.1
	203			creatinine	LC/MS pos	513	C00791	HMDB00562		0.76	1.05	0.76	1.05					0.2753	0.9884	0.8959	0.8178	0.2973	0.538	0.7737	0.5213	0.3219	0.6769	0.7232	0.5067	0.4024	0.8058		1.01263	1.06399	1.32579	1.01095		100	100	100	100		Amino acid	Creatine metabolism	60-27-5;	730	114.1
	207		Polyamine metabolism	5-methylthioadenosine (MTA)	LC/MS pos	1419	C00170	HMDB01173		0.96	1.07	0.99	1.11					0.7425	0.9884	0.5492	0.7347	0.9985	0.7599	0.3779	0.4264	0.8337	0.843	0.4999	0.4832	0.5016	0.8518		0.981772	1.0852	1.01988	1.01183		100	100	100	100		Amino acid	Polyamine metabolism	2457-80-9;	2427	298.1
	208			putrescine	GC/MS	1408	C00134	HMDB01414		0.89	1.92	1	2.16					0.5977	0.9884	0.0326	0.2871	0.8342	0.7292	0.0085	0.1237	0.1117	0.5252	0.0601	0.2013	0.0311	0.3582		0.854346	1.84646	0.963023	0.960428		100	100	100	100		Amino acid	Polyamine metabolism	110-60-1;	1705.8	174
	210			spermidine	GC/MS	485	C00315	HMDB01257		1.24	0.51	2.52	1.03					0.3671	0.9884	0.047	0.3043	0.01	0.4529	0.6992	0.5166	0.2644	0.6751	0.089	0.247	0.026	0.3433		0.74234	0.76627	0.599517	1.51363		83	50	67	100		Amino acid	Polyamine metabolism	124-20-9;	1998.9	144
	218		Glutathione metabolism	glutathione, reduced (GSH)	LC/MS pos	2127	C00051	HMDB00125		1.02	0.86	1.12	0.94					0.9989	0.9989	0.2639	0.5983	0.2906	0.538	0.6266	0.5153	0.3247	0.6769	0.894	0.5419	0.3255	0.7671		0.978963	0.920592	0.96415	1.07541		100	100	100	100		Amino acid	Glutathione metabolism	70-18-8;	1274	308.1
	220			5-oxoproline	LC/MS neg	1494	C01879	HMDB00267		0.98	1	1.04	1.07					0.8502	0.9884	0.9933	0.8372	0.754	0.714	0.632	0.5153	0.9009	0.8526	0.5707	0.4832	0.9115	0.893		0.9727	1.03979	0.996658	1.03742		100	100	100	100		Amino acid	Glutathione metabolism	98-79-3;	744	128.2
	221			glutathione, oxidized (GSSG)	LC/MS pos	27727	C00127	HMDB03337		1.11	1.1	1.27	1.26					0.4916	0.9884	0.8642	0.8158	0.0474	0.4529	0.3751	0.4264	0.5718	0.7586	0.068	0.2125	0.7734	0.8923		0.995616	1.2525	0.897461	1.14048		100	100	100	100		Amino acid	Glutathione metabolism	103239-24-3;	1496	613.1
	222			cysteine-glutathione disulfide	LC/MS pos	35159		HMDB00656		0.88	1.02	0.74	0.86					0.6443	0.9884	0.932	0.8189	0.2235	0.5263	0.4114	0.4316	0.7031	0.8115	0.1451	0.3047	0.7995	0.8923		1.08398	0.933906	1.23207	0.917709		100	100	100	100		Amino acid	Glutathione metabolism	13081-14-6;	821	427.1
	223			ophthalmate	LC/MS pos	34592		HMDB05765		1.03	1	1.09	1.06					0.9153	0.9884	0.9454	0.8189	0.6353	0.6799	0.575	0.5011	0.9588	0.8683	0.4543	0.4634	0.8979	0.8923		0.93434	0.988856	0.909752	0.988698		100	100	100	100		Amino acid	Glutathione metabolism	495-27-2;	1457	290.1
	226	Peptide	Dipeptide	glycylvaline	LC/MS pos	18357				0.72	1.04	0.65	0.93					0.1435	0.9884	0.8506	0.8158	0.0569	0.4529	0.6118	0.5124	0.3077	0.6751	0.0604	0.2013	0.2054	0.7418		1.05783	0.982787	1.46017	0.947295		100	100	100	100		Peptide	Dipeptide	1963-21-9;	1572	175.1
	227			glycylglycine	GC/MS	21030	C02037	HMDB11733		1.2	0.89	1.11	0.82					0.3378	0.9884	0.5465	0.7347	0.5461	0.6459	0.3233	0.4264	0.7442	0.8115	0.8029	0.5235	0.257	0.7418		1.09644	0.904024	0.911805	1.01047		100	67	50	83		Peptide	Dipeptide	556-50-3;	1447.3	258.1
	229.5			glycylisoleucine	LC/MS pos	36659				0.74	0.97	0.74	0.98					0.0943	0.9884	0.8213	0.8082	0.0961	0.4529	0.8256	0.5302	0.1535	0.5764	0.1559	0.3108	0.2607	0.7418		0.950377	0.929169	1.28286	0.953435		100	100	100	100		Peptide	Dipeptide	19461-38-2;	2080	189.1
	230			glycylleucine	LC/MS pos	34398	C02155	HMDB00759		0.79	0.98	0.7	0.87					0.1853	0.9884	0.8589	0.8158	0.0696	0.4529	0.2799	0.4264	0.3038	0.6751	0.0327	0.1697	0.4488	0.823		1.03279	0.894657	1.30954	0.916092		100	100	100	100		Peptide	Dipeptide	869-19-2;	2236	189.1
	232			glycylphenylalanine	LC/MS neg	33954				0.82	1.03	0.7	0.88					0.1711	0.9884	0.9806	0.8362	0.0602	0.4529	0.3552	0.4264	0.4931	0.741	0.0402	0.1744	0.4667	0.823		0.968754	0.855822	1.18766	0.828293		100	100	100	100		Peptide	Dipeptide	3321-03-7;	2193	221.2
	233			glycyltyrosine	LC/MS pos	33958				0.93	0.98	0.79	0.83					0.7738	0.9884	0.7683	0.8082	0.2948	0.538	0.3531	0.4264	0.6771	0.8097	0.1576	0.3108	0.9855	0.8991		1.16077	0.965996	1.24839	0.990463		100	100	100	100		Peptide	Dipeptide	658-79-7;	1728	239.1
	234			alanylalanine	LC/MS neg	15129	C00993	HMDB03459		0.69	0.77	0.51	0.57					0.2391	0.9884	0.4879	0.7184	0.0522	0.4529	0.0514	0.2524	0.1979	0.5996	0.005	0.1496	0.8583	0.8923		1.15432	0.660877	1.67471	0.85484		100	100	100	100		Peptide	Dipeptide	1948-31-8;	815	159.2
	234.1			alanylthreonine	LC/MS neg	37085				0.69	0.83	0.58	0.69					0.099	0.9884	0.6651	0.7885	0.0579	0.4529	0.0951	0.3113	0.1955	0.5996	0.009	0.1533	0.5692	0.8528		0.984121	0.678792	1.42676	0.820936		100	100	100	100		Peptide	Dipeptide		827	189
	234.2			alanylvaline	LC/MS pos	37084				0.6	0.76	0.55	0.71					0.1001	0.9884	0.4242	0.7105	0.0699	0.4529	0.1869	0.3875	0.0904	0.4811	0.0233	0.1697	0.645	0.8737		0.987889	0.698155	1.65993	0.913044		100	100	100	100		Peptide	Dipeptide		1513	189
	234.5			alanylleucine	LC/MS neg	37093				0.57	0.71	0.44	0.55					0.1208	0.9884	0.2844	0.6194	0.0336	0.4529	0.0163	0.1622	0.0558	0.3425	0.0014	0.0711	0.6972	0.8923		1.17368	0.646498	2.06753	0.915124		100	100	100	100		Peptide	Dipeptide		2234	201.1
	236			aspartylphenylalanine	LC/MS pos	22175		HMDB00706		0.4	1.04	0.39	1.01					0.1468	0.9884	0.9433	0.8189	0.1322	0.5153	0.7956	0.5213	0.1978	0.5996	0.1388	0.2974	0.2287	0.7418		0.921757	0.927985	2.28952	0.896497		100	83	100	100		Peptide	Dipeptide	13433-09-5;	2538	281.1
	238			prolylleucine	LC/MS pos	31914				0.83	1.07	0.79	1.03					0.337	0.9884	0.74	0.8082	0.2481	0.5263	0.9322	0.5657	0.6693	0.8047	0.426	0.4563	0.3609	0.7671		1.00252	1.0291	1.20912	0.957764		100	100	100	100		Peptide	Dipeptide	52899-07-7;	2334	229.2
	239.6			isoleucylleucine	LC/MS pos	36760				0.67	0.71	0.46	0.48					0.1926	0.9884	0.2665	0.5983	0.0188	0.4529	0.0199	0.1688	0.0825	0.4688	< 0.001	0.0597	0.8221	0.8923		1.22075	0.586778	1.81131	0.826411		100	83	100	83		Peptide	Dipeptide	26462-22-6;	2856	245.1
	241.5			leucylleucine	LC/MS neg	36756	C11332			0.6	1.02	0.54	0.92					0.1609	0.9884	0.3632	0.6712	0.0914	0.4529	0.3102	0.4264	0.1421	0.5602	0.0311	0.1697	0.1098	0.6029		0.813701	0.746773	1.34869	0.733708		33	33	67	0		Peptide	Dipeptide	3303-31-9;	3895	243.2
	242			pro-hydroxy-pro	LC/MS pos	35127		HMDB06695		0.88	1.2	1.01	1.38					0.6336	0.9884	0.452	0.7183	0.9583	0.7465	0.2303	0.4264	0.827	0.843	0.4186	0.4563	0.3764	0.792		0.970727	1.33654	1.10458	1.11502		100	100	100	100		Peptide	Dipeptide	18684-24-7;	943	229.2
	243			threonylphenylalanine	LC/MS pos	31530				0.63	0.9	0.56	0.81					0.3324	0.9884	0.823	0.8082	0.2009	0.5263	0.4081	0.4316	0.3869	0.7262	0.1219	0.2914	0.5841	0.8637		0.958687	0.775962	1.53198	0.864607		100	83	100	83		Peptide	Dipeptide		2500	267.2
	244			alanylhistidine	LC/MS neg	37090				0.77	0.96	0.6	0.74					0.1687	0.9884	0.8808	0.8158	0.0372	0.4529	0.108	0.3268	0.3765	0.7248	0.0063	0.1496	0.5292	0.8528		1.06032	0.786079	1.37348	0.820652		100	100	100	83		Peptide	Dipeptide		891	225
	245			alanyltyrosine	LC/MS pos	37098				0.62	0.65	0.56	0.59					0.202	0.9884	0.1326	0.4898	0.1437	0.5153	0.2475	0.4264	0.0545	0.3425	0.0579	0.2013	0.8116	0.8923		1.08148	0.642399	1.74939	0.986929		100	67	100	100		Peptide	Dipeptide		1713	253
	299	Carbohydrate	Aminosugars metabolism	N-acetylglucosamine 6-phosphate	GC/MS	15107	C00357	HMDB02817,HMDB01062		1.38	1.08	1.02	0.8					0.0935	0.9884	0.4082	0.707	0.5929	0.673	0.2308	0.4264	0.1202	0.5252	0.3075	0.3908	0.9858	0.8991		1.25538	1.00243	0.909259	0.924237		100	100	100	100		Carbohydrate	Aminosugars metabolism	102029-88-9;	2096.2	387.2
	300			erythronate*	GC/MS	33477	C01620	HMDB00613		1.03	0.56	1.27	0.69					0.8533	0.9884	0.1528	0.5101	0.58	0.6622	0.2062	0.4148	0.3226	0.6769	0.7216	0.5067	0.2172	0.7418		0.768017	0.533502	0.746579	0.948585		83	50	67	67		Carbohydrate	Aminosugars metabolism	13752-84-6;	1546.9	292.1
	312		Fructose, mannose, galactose, starch, and sucrose metabolism	fructose	GC/MS	31266	C00095	HMDB00660		0.93	0.96	1.16	1.19					0.9298	0.9884	0.9353	0.8189	0.545	0.6459	0.4276	0.4371	0.9043	0.8526	0.3242	0.4028	0.9781	0.899		0.885868	1.05678	0.948396	1.10297		100	100	100	100		Carbohydrate	Fructose, mannose, galactose, starch, and sucrose metabolism	57-48-7;	1762.7	204
	320			maltose	GC/MS	15806	C00208	HMDB00163		0.79	1.03	0.63	0.82					0.4874	0.9884	0.9377	0.8189	0.1508	0.5153	0.4538	0.4488	0.5116	0.741	0.1021	0.2648	0.563	0.8528		1.1126	0.912432	1.41171	0.883492		100	100	100	100		Carbohydrate	Fructose, mannose, galactose, starch, and sucrose metabolism	6363-53-7;	2142.1	204.1
	321			mannitol	GC/MS	15335	C00392	HMDB00765		1.31	0.85	1.33	0.87					0.2273	0.9884	0.47	0.7184	0.2225	0.5263	0.4925	0.4684	0.8392	0.843	0.7709	0.5184	0.1772	0.7159		0.88087	0.762354	0.673272	0.89684		50	33	33	50		Carbohydrate	Fructose, mannose, galactose, starch, and sucrose metabolism	69-65-8;	1839	319.1
	323			mannose	GC/MS	584	C00159	HMDB00169		0.85	1.27	0.93	1.39					0.4725	0.9884	0.3377	0.6574	0.5417	0.6459	0.1883	0.3875	0.5695	0.7586	0.8971	0.5419	0.2247	0.7418		0.940552	1.30538	1.10845	1.02587		100	100	100	100		Carbohydrate	Fructose, mannose, galactose, starch, and sucrose metabolism	3458-28-4;	1753.5	203.9
	325			mannose-6-phosphate	GC/MS	1469	C00275	HMDB01078		1.34	0.84	1.88	1.18					0.3616	0.9884	0.8917	0.8174	0.1904	0.5263	0.5123	0.4786	0.5473	0.7446	0.137	0.2974	0.4318	0.823		1.00775	1.19062	0.753005	1.41693		100	100	83	100		Carbohydrate	Fructose, mannose, galactose, starch, and sucrose metabolism	70442-25-0;104872-94-8;	2004.6	387.1
	330			sorbitol	GC/MS	15053	C00794	HMDB00247		0.95	0.94	1.14	1.13					0.8909	0.9884	0.7529	0.8082	0.6847	0.6835	0.8281	0.5302	0.7465	0.8115	0.6574	0.5044	0.8996	0.8923		0.776586	0.874903	0.815868	0.92966		83	67	83	83		Carbohydrate	Fructose, mannose, galactose, starch, and sucrose metabolism	6706-59-8;	1843	319.1
	335			maltotriose	GC/MS	27723	C01835	HMDB01262		0.95	0.79	0.79	0.66					0.907	0.9884	0.2286	0.5812	0.6356	0.6799	0.2642	0.4264	0.5148	0.741	0.25	0.3696	0.6604	0.8737		1.28395	0.852658	1.35485	1.07547		67	100	83	100		Carbohydrate	Fructose, mannose, galactose, starch, and sucrose metabolism	1109-28-0;	2368.3	361.2
	339			maltotetraose	LC/MS neg	15910	C02052	HMDB01296		0.85	0.84	0.74	0.74					0.5351	0.9884	0.3614	0.6712	0.2231	0.5263	0.1002	0.3113	0.284	0.6751	0.0442	0.1744	0.9264	0.8968		1.20378	0.888257	1.42405	1.05137		100	100	100	100		Carbohydrate	Fructose, mannose, galactose, starch, and sucrose metabolism	34612-38-9;	965	665.1
	340			maltopentaose	LC/MS neg	35163	C06218	HMDB12254		0.84	0.81	0.77	0.74					0.357	0.9884	0.228	0.5812	0.1459	0.5153	0.1296	0.347	0.1162	0.5252	0.031	0.1697	0.6502	0.8737		1.06227	0.785372	1.26025	0.965504		100	100	100	100		Carbohydrate	Fructose, mannose, galactose, starch, and sucrose metabolism	34620-76-3;	1100	827
	341			maltohexaose	LC/MS neg	35170	C01936	HMDB12253		0.92	0.96	0.72	0.75					0.8517	0.9884	0.6446	0.7885	0.5466	0.6459	0.1806	0.3875	0.8699	0.8526	0.1645	0.3151	0.6492	0.8737		1.09212	0.818664	1.18526	0.850071		100	100	83	100		Carbohydrate	Fructose, mannose, galactose, starch, and sucrose metabolism	34620-77-4;	1224	989
	344		Glycolysis, gluconeogenesis, pyruvate metabolism	glycerate	GC/MS	1572	C00258	HMDB00139		1.09	1.32	1.23	1.5					0.5797	0.9884	0.7408	0.8082	0.3373	0.5519	0.5045	0.4743	0.5416	0.7414	0.2524	0.3696	0.9422	0.8972		0.95267	1.42888	0.876889	1.07859		100	100	83	100		Carbohydrate	Glycolysis, gluconeogenesis, pyruvate metabolism	600-19-1;	1360.7	189
	346			glucose-6-phosphate (G6P)	GC/MS	31260	C00668	HMDB01401		1.26	0.85	1.78	1.2					0.5872	0.9884	0.8056	0.8082	0.1696	0.5153	0.4137	0.4316	0.7871	0.8318	0.1066	0.2708	0.5584	0.8528		0.996903	1.19578	0.788346	1.40093		100	100	100	100		Carbohydrate	Glycolysis, gluconeogenesis, pyruvate metabolism	103192-55-8;	2042.7	387.2
	348			glucose	GC/MS	20488	C00293	HMDB00122		0.81	0.94	1.04	1.21					0.454	0.9884	0.6907	0.7885	0.6887	0.684	0.3502	0.4264	0.3954	0.7262	0.3423	0.4127	0.7171	0.8923		0.882883	1.06801	1.09116	1.13137		100	100	100	100		Carbohydrate	Glycolysis, gluconeogenesis, pyruvate metabolism	50-99-7;	1866.8	217.1
	351			fructose-6-phosphate	GC/MS	12021	C05345	HMDB00124		1.21	0.81	1.82	1.22					0.5325	0.9884	0.7099	0.7995	0.1535	0.5153	0.3856	0.4287	0.7992	0.833	0.0885	0.247	0.4645	0.823		0.997354	1.21395	0.827004	1.50119		100	100	100	100		Carbohydrate	Glycolysis, gluconeogenesis, pyruvate metabolism	103213-47-4;	1994.9	315.1
	353.5			Isobar: fructose 1,6-diphosphate, glucose 1,6-diphosphate	LC/MS neg	36984				1.17	1.76	1.29	1.94					0.3076	0.9884	0.0947	0.4084	0.5087	0.6459	0.0436	0.2524	0.0451	0.3011	0.0436	0.1744	0.2748	0.7538		0.914646	1.77463	0.781077	1.0092		100	100	67	83		Carbohydrate	Glycolysis, gluconeogenesis, pyruvate metabolism		572	339
	354			2-phosphoglycerate	GC/MS	35629	C00631	HMDB03391		1.15	1.01	1.34	1.17					0.5817	0.9884	0.8587	0.8158	0.448	0.6459	0.9453	0.5666	0.9002	0.8526	0.5856	0.4832	0.662	0.8737		0.799682	0.936022	0.69432	0.929655		100	83	100	83		Carbohydrate	Glycolysis, gluconeogenesis, pyruvate metabolism	70195-25-4;	1734	459.1
	355			3-phosphoglycerate	GC/MS	1414	C00597	HMDB00807		1.13	1.03	1.43	1.31					0.4215	0.9884	0.9083	0.8189	0.0294	0.4529	0.357	0.4264	0.7025	0.8115	0.0383	0.1744	0.567	0.8528		0.911912	1.19345	0.806674	1.15419		100	100	100	100		Carbohydrate	Glycolysis, gluconeogenesis, pyruvate metabolism	80731-10-8;	1753.6	299
	359			phosphoenolpyruvate (PEP)	GC/MS	597	C00074	HMDB00263		1.05	0.77	1.4	1.03					0.7507	0.9884	0.2299	0.5812	0.0645	0.4529	0.5598	0.4957	0.2802	0.6751	0.8276	0.5316	0.1879	0.7159		0.945321	0.969157	0.89934	1.25654		100	100	100	100		Carbohydrate	Glycolysis, gluconeogenesis, pyruvate metabolism	10526-80-4;	1595.4	369
	360			pyruvate	GC/MS	599	C00022	HMDB00243		0.82	0.64	1.46	1.14					0.802	0.9884	0.5225	0.7184	0.5459	0.6459	0.7844	0.5213	0.5153	0.741	0.5145	0.4832	0.7581	0.8923		0.731305	0.830939	0.888335	1.29596		83	67	83	100		Carbohydrate	Glycolysis, gluconeogenesis, pyruvate metabolism	127-17-3;	1130.6	217
	361			lactate	GC/MS	527	C00186	HMDB00190		1.07	0.82	1.86	1.43					0.9904	0.9976	0.63	0.7885	0.1059	0.4675	0.25	0.4264	0.7018	0.8115	0.0454	0.1744	0.7134	0.8923		0.979139	1.40427	0.913611	1.7033		100	100	100	100		Carbohydrate	Glycolysis, gluconeogenesis, pyruvate metabolism	79-33-4;	1102.8	116.9
	369		Nucleotide sugars, pentose metabolism	6-phosphogluconate	LC/MS neg	15442	C00345	HMDB01316		0.88	1.21	0.72	0.99					0.7159	0.9884	0.3002	0.6337	0.2505	0.5263	0.9867	0.578	0.7369	0.8115	0.3438	0.4127	0.3544	0.7671		1.12325	1.11282	1.28231	0.916991		100	100	100	100		Carbohydrate	Nucleotide sugars, pentose metabolism	921-62-0;	588	275.1
	375			sedoheptulose-7-phosphate	GC/MS	35649	C05382	HMDB01068		1.07	0.76	1.17	0.84					0.5223	0.9884	0.1976	0.5644	0.4649	0.6459	0.1272	0.347	0.578	0.7591	0.8811	0.5419	0.1538	0.6656		1.02625	0.857508	0.958907	1.12291		100	100	100	100		Carbohydrate	Nucleotide sugars, pentose metabolism	2646-35-7;	2070	691.5
	378			ribose	GC/MS	12083	C00121	HMDB00283		0.87	0.94	0.79	0.86					0.6202	0.9884	0.799	0.8082	0.4793	0.6459	0.6692	0.5153	0.5743	0.7586	0.4053	0.4535	0.7815	0.8923		1.04698	0.897795	1.20667	0.954405		100	100	100	100		Carbohydrate	Nucleotide sugars, pentose metabolism	50-69-1;	1650.2	204
	382.5			Isobar: ribulose 5-phosphate, xylulose 5-phosphate	GC/MS	37288				0.9	0.7	1.05	0.82					0.4831	0.9884	0.5041	0.7184	0.7011	0.6928	0.3514	0.4264	0.3609	0.7008	0.356	0.4204	0.7449	0.8923		1.09868	0.899784	1.22388	1.28885		100	100	100	100		Carbohydrate	Nucleotide sugars, pentose metabolism		1935	357.2
	385			UDP-N-acetylglucosamine	LC/MS pos	35162	C00043	HMDB00290		0.91	0.49	0.75	0.4					0.8908	0.9884	0.3814	0.6712	0.9575	0.7465	0.4464	0.4443	0.4959	0.741	0.5821	0.4832	0.639	0.8737		1.08014	0.433007	1.18613	0.887229		67	33	67	67		Carbohydrate	Nucleotide sugars, pentose metabolism	91183-98-1;	963	607.7
	394	Energy	Krebs cycle	citrate	GC/MS	1564	C00158	HMDB00094		1.3	0.78	1.58	0.95					0.3024	0.9884	0.2441	0.5921	0.0384	0.4529	0.6557	0.5153	0.7301	0.8115	0.3871	0.4431	0.1116	0.6029		1.10823	1.04841	0.855472	1.35271		100	100	100	100		Energy	Krebs cycle	77-92-9;	1763.4	273.1
	403			succinate	LC/MS neg	1437	C00042	HMDB00254		0.99	0.91	1.29	1.18					0.911	0.9884	0.3554	0.6712	0.0734	0.4529	0.3292	0.4264	0.5363	0.7414	0.0484	0.1816	0.668	0.8737		0.878478	1.03859	0.885851	1.14374		100	100	100	100		Energy	Krebs cycle	110-15-6;	618	117.1
	403.5			succinylcarnitine	LC/MS pos	37058				0.97	0.64	0.86	0.57					0.8041	0.9884	0.3643	0.6712	0.6459	0.6799	0.2789	0.4264	0.4185	0.7322	0.2696	0.3709	0.6604	0.8737		1.23036	0.700486	1.27297	1.08968		100	100	100	83		Energy	Krebs cycle		1401	262.1
	405			fumarate	GC/MS	1643	C00122	HMDB00134		0.8	0.63	1.06	0.83					0.3462	0.9884	0.2502	0.5921	0.9045	0.7363	0.3985	0.4301	0.1357	0.5602	0.4808	0.4832	0.5928	0.8665		1.00515	0.834643	1.25168	1.32643		100	100	100	100		Energy	Krebs cycle	100-17-8;	1382.1	245
	408			malate	GC/MS	1303	C00149	HMDB00156		0.93	0.8	1.1	0.95					0.6565	0.9884	0.3743	0.6712	0.7386	0.714	0.9278	0.5652	0.3416	0.6988	0.8621	0.5419	0.7612	0.8923		0.998882	0.947306	1.07778	1.18114		100	100	100	100		Energy	Krebs cycle	6915-15-7;	1502	233
	412		Oxidative phosphorylation	phosphate	GC/MS	11438	C00009	HMDB01429		0.85	0.88	0.99	1.02					0.1415	0.9884	0.0743	0.3848	0.9537	0.7465	0.8333	0.531	0.0234	0.2216	0.9189	0.5456	0.8504	0.8923		0.910466	0.924236	1.06701	1.05194		100	100	100	100		Energy	Oxidative phosphorylation	7664-38-2 ;	1307.7	298.9
	413			pyrophosphate (PPi)	GC/MS	2078	C00013	HMDB00250		0.33	0.64	0.62	1.21					0.0099	0.6452	0.3319	0.6574	0.1949	0.5263	0.7326	0.5166	0.011	0.1715	0.541	0.4832	0.2571	0.7418		0.577418	0.696632	1.75227	1.0941		83	83	100	83		Energy	Oxidative phosphorylation	1466-09-3;	1642.3	451
	414			methylphosphate	GC/MS	37070				1.15	1.1	1.39	1.34					0.3885	0.9884	0.6367	0.7885	0.3424	0.5519	0.2605	0.4264	0.309	0.6751	0.1788	0.3189	0.645	0.8737		0.9131	1.22342	0.795415	1.10861		100	100	100	100		Energy	Oxidative phosphorylation	7023-27-0;	1221	240.9
	417	Lipid	Essential fatty acid	linolenate [alpha or gamma; (18:3n3 or 6)]	LC/MS neg	34035	C06427	HMDB01388		1	1.86	1.57	2.92					0.9594	0.9897	0.0153	0.1887	0.0456	0.4529	< 0.001	0.0597	0.0213	0.2142	< 0.001	0.0019	0.024	0.3433		0.802247	2.34288	0.800795	1.2571		100	100	100	100		Lipid	Essential fatty acid		5450	277.3
	417.5			dihomo-linolenate (20:3n3 or n6)	LC/MS neg	35718	C03242	HMDB02925		0.92	1.31	0.98	1.39					0.4921	0.9884	0.0602	0.3398	0.8234	0.7292	0.017	0.1622	0.2605	0.6751	0.0972	0.2603	0.0504	0.4821		0.916365	1.2715	0.992496	0.973771		100	100	100	100		Lipid	Essential fatty acid		5600	305.4
	418			eicosapentaenoate (EPA; 20:5n3)	LC/MS neg	18467	C06428	HMDB01999		0.96	1.39	0.75	1.08					0.9937	0.9976	0.1746	0.5488	0.197	0.5263	0.8815	0.5548	0.2608	0.6751	0.356	0.4204	0.2649	0.7418		1.13577	1.22346	1.18057	0.883131		100	100	100	100		Lipid	Essential fatty acid	10-2005-9;10417-94-4;	5442	301.3
	419			docosapentaenoate (n3 DPA; 22:5n3)	LC/MS neg	32504	C16513	HMDB01976		0.97	1.65	0.85	1.44					0.8108	0.9884	0.0016	0.0451	0.2062	0.5263	0.0155	0.1622	0.0144	0.1857	0.2568	0.3696	0.0064	0.313		0.969334	1.39499	0.998597	0.845065		100	100	100	100		Lipid	Essential fatty acid	2234-74-4 ;	5574	329.4
	420			docosahexaenoate (DHA; 22:6n3)	LC/MS neg	19323	C06429	HMDB02183		0.98	1.64	0.74	1.24					0.9928	0.9976	0.0038	0.0754	0.0377	0.4529	0.1261	0.347	0.0081	0.1529	0.5612	0.4832	0.0079	0.313		1.04115	1.29024	1.06006	0.785335		100	100	100	100		Lipid	Essential fatty acid	6217-54-5;	5518	327.3
	423		Medium chain fatty acid	caproate (6:0)	LC/MS neg	32489	C01585	HMDB00535		0.93	1.09	0.87	1.03					0.6235	0.9884	0.4739	0.7184	0.4444	0.6459	0.678	0.5153	0.892	0.8526	0.7577	0.5125	0.3857	0.7985		0.945362	0.973685	1.02137	0.890868		100	100	100	100		Lipid	Medium chain fatty acid	142-62-1;	2766	115.2
	424			heptanoate (7:0)	LC/MS neg	1644		HMDB00666		1	0.85	1.02	0.87					0.9	0.9884	0.3809	0.6712	0.8355	0.7292	0.7204	0.5166	0.535	0.7414	0.8888	0.5419	0.6791	0.8834		1.03561	0.901503	1.03265	1.05701		100	83	83	100		Lipid	Medium chain fatty acid	111-14-8;	3695	129.2
	425			caprylate (8:0)	LC/MS neg	32492	C06423	HMDB00482		1.04	0.99	1	0.96					0.927	0.9884	0.8878	0.8172	0.8991	0.7349	0.9253	0.5652	0.9972	0.8689	0.9973	0.573	0.8773	0.8923		0.998364	0.955042	0.96371	0.966899		100	100	100	100		Lipid	Medium chain fatty acid	124-07-2;	4367	143.2
	426			pelargonate (9:0)	LC/MS neg	12035	C01601	HMDB00847		0.94	0.9	0.97	0.94					0.4687	0.9884	0.4761	0.7184	0.7075	0.6957	0.6559	0.5153	0.299	0.6751	0.555	0.4832	0.9755	0.899		0.95312	0.896547	1.01869	0.991873		100	100	100	100		Lipid	Medium chain fatty acid	112-05-0;	4847	157.2
	427			caprate (10:0)	LC/MS neg	1642	C01571	HMDB00511		0.87	0.94	0.8	0.88					0.1172	0.9884	0.5584	0.74	0.0174	0.4529	0.2688	0.4264	0.1275	0.5366	0.0168	0.1697	0.5244	0.8528		1.01544	0.889071	1.17331	0.942732		100	100	100	100		Lipid	Medium chain fatty acid	112-37-8;	5092	171.2
	428			undecanoate (11:0)	LC/MS neg	12067		HMDB00947		1.09	0.86	1.14	0.89					0.5204	0.9884	0.3712	0.6712	0.5495	0.6459	0.3488	0.4264	0.7227	0.8115	0.7588	0.5125	0.2597	0.7418		0.932586	0.832897	0.85506	0.973683		100	67	67	83		Lipid	Medium chain fatty acid	334-48-5;	5207	185.2
	430			laurate (12:0)	LC/MS neg	1645	C02679	HMDB00638		0.97	1.06	0.77	0.84					0.8293	0.9884	0.8807	0.8158	0.0483	0.4529	0.207	0.4148	0.9916	0.8689	0.023	0.1697	0.8052	0.8923		1.08638	0.915489	1.11848	0.863233		100	100	100	100		Lipid	Medium chain fatty acid	143-07-7;	5288	199.3
	431			5-dodecenoate (12:1n7)	LC/MS neg	33968		HMDB00529		0.72	0.95	0.65	0.86					0.0428	0.9884	0.934	0.8189	0.0748	0.4529	0.3731	0.4264	0.3847	0.7262	0.0351	0.1697	0.3087	0.7671		0.934904	0.805718	1.29826	0.849461		100	100	100	100		Lipid	Medium chain fatty acid	2430-94-6;	5206	197.2
	434		Long chain fatty acid	myristate (14:0)	LC/MS neg	1365	C06424	HMDB00806		1.03	1.25	0.78	0.95					0.815	0.9884	0.1279	0.4868	0.0757	0.4529	0.6665	0.5153	0.1899	0.5996	0.1097	0.2741	0.3207	0.7671		1.1505	1.09346	1.12209	0.872089		100	100	100	100		Lipid	Long chain fatty acid	544-63-8;	5439	227.3
	435			myristoleate (14:1n5)	LC/MS neg	32418	C08322	HMDB02000		0.85	0.95	0.69	0.78					0.3561	0.9884	0.7582	0.8082	0.1024	0.4621	0.1748	0.3858	0.4786	0.741	0.0282	0.1697	0.8764	0.8923		1.06759	0.830141	1.25487	0.869659		100	100	100	100		Lipid	Long chain fatty acid	544-64-9 ;	5338	225.3
	436			pentadecanoate (15:0)	GC/MS	1361	C16537	HMDB00826		0.75	0.76	0.68	0.69					0.2691	0.9884	0.3021	0.6337	0.1489	0.5153	0.0622	0.2848	0.1269	0.5366	0.0192	0.1697	0.9346	0.8968		1.154	0.792906	1.53599	1.04636		100	100	100	100		Lipid	Long chain fatty acid	1002-84-2;	1853.5	299.2
	437			palmitate (16:0)	LC/MS neg	1336	C00249	HMDB00220		1.02	1.47	0.81	1.17					0.8146	0.9884	0.031	0.2871	0.1286	0.5153	0.3142	0.4264	0.0383	0.2888	0.638	0.4957	0.0653	0.4854		1.08455	1.26482	1.06391	0.861584		100	100	100	100		Lipid	Long chain fatty acid	57-10-3;	5619	255.3
	438			palmitoleate (16:1n7)	LC/MS neg	33447	C08362	HMDB03229		0.9	1.13	0.72	0.91					0.4509	0.9884	0.5471	0.7347	0.0464	0.4529	0.3657	0.4264	0.946	0.8672	0.0313	0.1697	0.3459	0.7671		1.05138	0.953619	1.17463	0.847542		100	100	100	100		Lipid	Long chain fatty acid	373-49-9;	5477	253.3
	439			margarate (17:0)	LC/MS neg	1121		HMDB02259		0.94	1.55	0.67	1.11					0.8324	0.9884	0.0449	0.3011	0.047	0.4529	0.7095	0.5166	0.1197	0.5252	0.1856	0.3198	0.0705	0.4946		1.09161	1.21003	1.16561	0.780523		100	100	100	100		Lipid	Long chain fatty acid	506-12-7;	5733	269.3
	440			10-heptadecenoate (17:1n7)	LC/MS neg	33971				0.76	0.96	0.68	0.86					0.0853	0.9884	0.7124	0.7995	0.036	0.4529	0.3151	0.4264	0.1884	0.5996	0.0273	0.1697	0.4782	0.8309		1.01912	0.875668	1.34003	0.910372		100	100	100	100		Lipid	Long chain fatty acid	29743-97-3;	5558	267.3
	441			stearate (18:0)	LC/MS neg	1358	C01530	HMDB00827		0.95	1.5	0.77	1.22					0.759	0.9884	0.0069	0.1173	0.0847	0.4529	0.1115	0.3268	0.0439	0.3011	0.7021	0.5046	0.017	0.313		0.99659	1.21204	1.05352	0.808929		100	100	100	100		Lipid	Long chain fatty acid	57-11-4;	5886	283.4
	443			oleate (18:1n9)	GC/MS	1359	C00712	HMDB00207		0.76	1.03	0.77	1.05					0.1608	0.9884	0.8092	0.8082	0.2071	0.5263	0.7905	0.5213	0.3554	0.6988	0.3251	0.4028	0.2095	0.7418		0.925566	0.96936	1.21788	0.941198		100	100	100	100		Lipid	Long chain fatty acid	112-80-1;	1984.4	339.2
	445			cis-vaccenate (18:1n7)	GC/MS	33970	C08367			0.75	1.06	0.81	1.14					0.1731	0.9884	0.6368	0.7885	0.3278	0.5519	0.2531	0.4264	0.3539	0.6988	0.7889	0.5235	0.1394	0.6347		0.925923	1.05996	1.23435	0.996378		100	100	100	100		Lipid	Long chain fatty acid	693-72-1;	1987	339.3
	447			linoleate (18:2n6)	LC/MS neg	1105	C01595	HMDB00673		1.2	1.3	1.08	1.17					0.4051	0.9884	0.0752	0.3848	0.4605	0.6459	0.3181	0.4264	0.0714	0.4267	0.2072	0.3378	0.6294	0.8737		1.10221	1.29369	0.920879	0.995059		100	100	100	100		Lipid	Long chain fatty acid	60-33-3;	5533	279.3
	449			conjugated linoleate (18:2n7; 9Z,11E)	GC/MS	27404	C04056	HMDB05047,HMDB03797,HMDB05048		39.31	16.07	2.08	0.85					< 0.001	0.0021	< 0.001	0.0078	0.3026	0.538	0.6531	0.5153	< 0.001	3.5898e-11	0.4902	0.4832	0.2375	0.7418		1.24164	1.05493	0.0315888	0.0656567		100	100	17	33		Lipid	Long chain fatty acid	2540-56-9;	2003	337.3
	450			stearidonate (18:4n3)	LC/MS neg	33969	C16300	HMDB06547		0.83	0.96	0.72	0.83					0.5602	0.9884	0.7223	0.8066	0.2521	0.5263	0.349	0.4264	0.5043	0.741	0.1346	0.2974	0.8872	0.8923		1.0851	0.904588	1.30932	0.938393		100	100	100	100		Lipid	Long chain fatty acid	111174-40-4 ;	5381	275.3
	451			nonadecanoate (19:0)	LC/MS neg	1356	C16535	HMDB00772		0.89	1.72	0.6	1.15					0.84	0.9884	0.0643	0.3536	0.0842	0.4529	0.7154	0.5166	0.1882	0.5996	0.2727	0.3718	0.114	0.6029		1.21095	1.39418	1.35385	0.810416		100	100	100	100		Lipid	Long chain fatty acid	646-30-0;	6073	297.3
	452			10-nonadecenoate (19:1n9)	LC/MS neg	33972				0.83	1.16	0.63	0.88					0.6109	0.9884	0.5147	0.7184	0.0935	0.4529	0.3196	0.4264	0.9351	0.8672	0.0431	0.1744	0.4024	0.8058		1.15261	1.0167	1.38487	0.874247		100	100	100	100		Lipid	Long chain fatty acid	73033-09-7;	5775	295.4
	457			eicosenoate (20:1n9 or 11)	LC/MS neg	33587		HMDB02231		1.07	1.21	0.87	0.97					0.5456	0.9884	0.2287	0.5812	0.506	0.6459	0.7844	0.5213	0.2046	0.6034	0.4845	0.4832	0.7312	0.8923		1.14771	1.11685	1.06906	0.925978		100	100	100	100		Lipid	Long chain fatty acid		5955	309.4
	459			dihomo-linoleate (20:2n6)	LC/MS neg	17805				1.01	0.58	1.38	0.79					0.984	0.9976	0.0251	0.2719	0.1648	0.5153	0.0711	0.2896	0.026	0.2269	0.8713	0.5419	0.0249	0.3433		1.05952	0.839467	1.05079	1.44694		100	83	100	100		Lipid	Long chain fatty acid	2091-39-6;	5722	307.3
	462			mead acid (20:3n9)	LC/MS neg	35174		HMDB10378		1.12	1.73	0.91	1.41					0.4215	0.9884	0.043	0.3011	0.4994	0.6459	0.1471	0.3735	0.0245	0.2227	0.5745	0.4832	0.123	0.6292		1.13659	1.6036	1.01428	0.924882		100	100	100	100		Lipid	Long chain fatty acid	20590-32-3;	5642	305.4
	463			arachidonate (20:4n6)	LC/MS neg	1110	C00219	HMDB01043		1	1.75	0.71	1.24					0.8638	0.9884	0.0154	0.1887	0.0626	0.4529	0.2941	0.4264	0.0207	0.2142	0.4536	0.4634	0.0316	0.3582		1.03202	1.28088	1.03388	0.731101		100	100	100	100		Lipid	Long chain fatty acid	506-32-1;	5525	303.4
	467			docosadienoate (22:2n6)	LC/MS neg	32415				0.99	1.59	0.82	1.33					0.9641	0.9907	0.0026	0.0582	0.2492	0.5263	0.0133	0.1555	0.0103	0.1715	0.5169	0.4832	0.0122	0.313		1.01108	1.34229	1.02119	0.841859		100	100	100	100		Lipid	Long chain fatty acid	7370-49-2 ;	6017	335.4
	468			docosatrienoate (22:3n3)	LC/MS neg	32417	C16534	HMDB02823		1.13	1.74	0.93	1.44					0.5112	0.9884	0.0132	0.1812	0.6551	0.6811	0.0786	0.2921	0.0147	0.1857	0.2795	0.3742	0.0967	0.5891		1.03347	1.48447	0.915998	0.85259		100	100	100	100		Lipid	Long chain fatty acid	59708-86-0 ;	5825	333.4
	469			adrenate (22:4n6)	LC/MS neg	32980	C16527	HMDB02226		1.06	1.47	0.97	1.34					0.7761	0.9884	0.0877	0.386	0.6688	0.6812	0.1659	0.3841	0.0994	0.5133	0.4401	0.4612	0.1778	0.7159		1.12285	1.50639	1.0586	1.02693		100	100	100	100		Lipid	Long chain fatty acid	2091-25-0;	5684	331.3
	482		Fatty acid, monohydroxy	4-hydroxybutyrate (GHB)	GC/MS	34585	C00989	HMDB00710		0.85	1.02	0.92	1.09					0.4096	0.9884	0.854	0.8158	0.5242	0.6459	0.7838	0.5213	0.7191	0.8115	0.7933	0.5235	0.5117	0.8518		0.959343	1.04703	1.12664	1.03089		83	83	100	100		Lipid	Fatty acid, monohydroxy	502-85-2;	1277	233.1
	493			2-hydroxystearate	LC/MS neg	17945	C03045			1.03	1.19	1.18	1.36					0.7607	0.9884	0.4903	0.7184	0.9538	0.7465	0.3311	0.4264	0.708	0.8115	0.506	0.4832	0.4546	0.823		1.09012	1.47976	1.05536	1.24682		100	100	100	100		Lipid	Fatty acid, monohydroxy	629-22-1;	5705	299.4
	494			13S-hydroxy-9Z,11E-octadecadienoic acid	LC/MS neg	37374	C14762	HMDB04667		1.41	0.99	1.27	0.9					0.198	0.9884	0.9462	0.8189	0.5192	0.6459	0.5968	0.5056	0.4668	0.741	0.9768	0.5655	0.4028	0.8058		1.15323	1.03499	0.819014	1.04415		100	100	100	100		Lipid	Fatty acid, monohydroxy	29623-28-7;	5251	295.3
	495			2-hydroxypalmitate	LC/MS neg	35675				1.04	1.07	1.21	1.25					0.9088	0.9884	0.7524	0.8082	0.8934	0.734	0.5582	0.4957	0.8357	0.843	0.6012	0.4847	0.7396	0.8923		1.13261	1.41365	1.09346	1.32274		100	100	100	100		Lipid	Fatty acid, monohydroxy	764-67-0;	5508	271.3
	499.5		Fatty acid, dicarboxylate	2-hydroxyglutarate	GC/MS	37253	C02630	HMDB00606		1.34	0.53	1.1	0.43					0.4351	0.9884	0.2171	0.5753	0.9898	0.7584	0.0339	0.2228	0.7358	0.8115	0.1518	0.3086	0.1464	0.6454		1.52504	0.657355	1.13511	1.24968		100	100	83	100		Lipid	Fatty acid, dicarboxylate	40951-21-1;	1576	247
	504			sebacate (decanedioate)	LC/MS neg	32398	C08277	HMDB00792		2.78	3.11	1.12	1.25					0.0097	0.6452	< 0.001	0.0078	0.3632	0.5681	0.2815	0.4264	< 0.001	3.78296e-05	0.1709	0.3164	0.4531	0.823		1.07192	1.34261	0.385963	0.431357		100	100	0	17		Lipid	Fatty acid, dicarboxylate	111-20-6;	1778	201.2
	561.11		Fatty acid metabolism (also BCAA metabolism)	propionylcarnitine	LC/MS pos	32452	C03017	HMDB00824		1.55	0.73	1.82	0.86					0.1092	0.9884	0.2987	0.6337	0.0627	0.4529	0.4951	0.4684	0.9635	0.8687	0.4527	0.4634	0.0721	0.4946		1.16148	0.998669	0.751747	1.36941		100	100	100	100		Lipid	Fatty acid metabolism (also BCAA metabolism)	17298-37-2 ;	1589	218.2
	561.5		Carnitine metabolism	deoxycarnitine	LC/MS pos	36747	C01181	HMDB01161		1	0.88	1	0.88					0.8265	0.9884	0.4426	0.7183	0.9233	0.7377	0.3605	0.4264	0.6493	0.79	0.5441	0.4832	0.4576	0.823		1.09439	0.962421	1.09237	1.08859		100	100	100	100		Lipid	Carnitine metabolism	6249-56-5;	759	146.1
	562			carnitine	LC/MS pos	15500	C00487	HMDB00062		0.99	0.88	0.94	0.83					0.975	0.9976	0.653	0.7885	0.8251	0.7292	0.5226	0.4813	0.7301	0.8115	0.5377	0.4832	0.7641	0.8923		1.10029	0.912923	1.10658	1.04238		100	100	100	100		Lipid	Carnitine metabolism	461-05-2;	702	162.2
	563			3-dehydrocarnitine*	LC/MS pos	32654	C02636			0.94	0.95	0.94	0.95					0.7693	0.9884	0.6704	0.7885	0.7828	0.7198	0.6861	0.5153	0.6005	0.7665	0.62	0.4891	0.8755	0.8923		1.11213	1.0549	1.1858	1.11246		100	100	100	100		Lipid	Carnitine metabolism	10457-99-5;	1020	160.2
	564			acetylcarnitine	LC/MS pos	32198				1.04	1.04	1.23	1.23					0.8324	0.9884	0.8826	0.8158	0.501	0.6459	0.7814	0.5213	0.977	0.8689	0.5036	0.4832	0.7994	0.8923		1.07501	1.31865	1.03093	1.2652		100	100	100	100		Lipid	Carnitine metabolism	5080-50-2;	1203	204.2
	575			2-methylmalonyl carnitine	LC/MS pos	35482				0.93	0.85	0.94	0.86					0.9858	0.9976	0.9483	0.8189	0.8054	0.7292	0.7232	0.5166	0.9518	0.8683	0.6739	0.5044	0.9715	0.899		1.11499	0.963525	1.19457	1.12767		100	100	100	83		Lipid	Carnitine metabolism	149181-64-6;	1539	262.1
	584			palmitoylcarnitine	LC/MS pos	22189	C02990	HMDB00222		0.95	4.31	0.91	4.11					0.8403	0.9884	0.0805	0.3849	0.6811	0.6835	0.0959	0.3113	0.1175	0.5252	0.1808	0.3189	0.08	0.501		0.674152	2.76778	0.707582	0.642904		83	83	67	67		Lipid	Carnitine metabolism	6865-14-1;	5179	400.4
	618		Glycerolipid metabolism	choline phosphate	LC/MS pos	34396	C00588	HMDB01565		0.97	1.59	1.18	1.93					0.8185	0.9884	0.0424	0.3011	0.6629	0.6811	0.0028	0.0981	0.0907	0.4811	0.0117	0.1591	0.0527	0.4821		0.878041	1.69549	0.904129	1.06683		100	100	100	100		Lipid	Glycerolipid metabolism	72556-74-2;	695	184.1
	619			ethanolamine	GC/MS	1497	C00189	HMDB00149		1.02	0.97	1.1	1.05					0.8722	0.9884	0.9353	0.8189	0.6317	0.6799	0.7664	0.5213	0.9466	0.8672	0.5719	0.4832	0.8599	0.8923		0.924673	0.9729	0.91037	1.0049		100	100	100	100		Lipid	Glycerolipid metabolism	141-43-5;	1304	174.1
	620			phosphoethanolamine	GC/MS	12102	C00346	HMDB00224		1.04	0.79	1.3	0.99					0.8968	0.9884	0.3116	0.6407	0.2538	0.5263	0.818	0.5302	0.3972	0.7262	0.5317	0.4832	0.3313	0.7671		1.09643	1.08594	1.05624	1.37644		100	100	100	100		Lipid	Glycerolipid metabolism	1071-23-4;	1577.3	299.1
	622			glycerol	GC/MS	15122	C00116	HMDB00131		0.91	0.89	0.98	0.97					0.6909	0.9884	0.5211	0.7184	0.9877	0.7584	0.7809	0.5213	0.4607	0.741	0.8734	0.5419	0.8945	0.8923		0.985826	0.954974	1.08878	1.07007		100	100	100	100		Lipid	Glycerolipid metabolism	56-81-5;	1308	205
	623			choline	LC/MS pos	15506	C00114	HMDB00097		0.94	1.01	1.06	1.13					0.6213	0.9884	0.9573	0.8226	0.4763	0.6459	0.2599	0.4264	0.6903	0.8115	0.1746	0.3164	0.6487	0.8737		0.928297	1.04976	0.98405	1.03862		100	100	100	100		Lipid	Glycerolipid metabolism	67-48-1;	674	104.2
	624			glycerol 3-phosphate (G3P)	GC/MS	15365	C00093	HMDB00126		0.84	0.96	1.04	1.17					0.4307	0.9884	0.7848	0.8082	0.7882	0.7215	0.3775	0.4264	0.4392	0.7359	0.4235	0.4563	0.6919	0.8923		0.922975	1.0832	1.09537	1.13378		100	100	100	100		Lipid	Glycerolipid metabolism	29849-82-9;	1719.7	357.1
	625			glycerophosphorylcholine (GPC)	LC/MS pos	15990				0.89	1.12	1.16	1.46					0.869	0.9884	0.9439	0.8189	0.4061	0.6033	0.3328	0.4264	0.9356	0.8672	0.1938	0.3267	0.862	0.8923		0.729907	1.0651	0.816355	0.949991		100	100	83	100		Lipid	Glycerolipid metabolism	28319-77-9;	694	258.1
	630		Inositol metabolism	myo-inositol	GC/MS	19934	C00137	HMDB00211		0.97	0.84	1.08	0.94					0.905	0.9884	0.4851	0.7184	0.7794	0.7198	0.7199	0.5166	0.5386	0.7414	0.9567	0.5582	0.6475	0.8737		0.920168	0.863856	0.95024	1.0248		100	100	100	100		Lipid	Inositol metabolism	87-89-8;	1924.9	217
	631			inositol 1-phosphate (I1P)	GC/MS	1481	C01177	HMDB02985,HMDB00213		0.91	1.42	0.71	1.11					0.7805	0.9884	0.0057	0.1036	0.1486	0.5153	0.3921	0.4296	0.191	0.5996	0.4044	0.4535	0.0763	0.4946		1.05412	1.16624	1.16208	0.820397		100	100	100	100		Lipid	Inositol metabolism	106032-59-1;	2057.8	318.1
	634			scyllo-inositol	GC/MS	32379	C06153	HMDB06088		0.94	0.91	1	0.97					0.7926	0.9884	0.7601	0.8082	0.9168	0.7373	0.8449	0.5362	0.6833	0.8115	0.8296	0.5316	0.9475	0.8986		0.934737	0.905342	0.989345	0.994079		100	100	100	100		Lipid	Inositol metabolism	488-59-5;	1893.8	318.2
	639		Lysolipid	1-palmitoylglycerophosphoethanolamine	LC/MS neg	35631				1.67	1.72	0.97	1					0.08	0.9884	0.0796	0.3849	0.5246	0.6459	0.9451	0.5666	0.0115	0.1715	0.6256	0.4891	0.7012	0.8923		1.49814	1.49369	0.896104	0.869861		100	100	100	100		Lipid	Lysolipid		5940	452.3
	640			2-palmitoylglycerophosphoethanolamine*	LC/MS pos	35684				1.12	2.14	1.41	2.68					0.7375	0.9884	0.1563	0.5134	0.5056	0.6459	0.0756	0.2921	0.1636	0.5899	0.0637	0.2075	0.3098	0.7671		0.521421	1.39858	0.464114	0.654039		50	83	50	67		Lipid	Lysolipid		5598	454.2
	640.5			1-palmitoleoylglycerophosphoethanolamine*	LC/MS neg	34565				1.24	1.45	0.8	0.94					0.478	0.9884	0.2132	0.5753	0.2482	0.5263	0.763	0.5213	0.1475	0.5681	0.3012	0.3861	0.5565	0.8528		1.43783	1.3522	1.16094	0.931626		100	100	100	100		Lipid	Lysolipid		5661	450.4
	640.6			2-palmitoleoylglycerophosphoethanolamine*	LC/MS pos	34871				0.93	1.71	0.65	1.2					0.828	0.9884	0.1829	0.5512	0.232	0.5263	0.6438	0.5153	0.2882	0.6751	0.4369	0.4612	0.1955	0.7273		0.966518	1.16118	1.04364	0.68022		100	100	100	100		Lipid	Lysolipid		5487	452.1
	641			1-stearoylglycerophosphoethanolamine	LC/MS pos	34416				1.33	2.55	0.79	1.52					0.335	0.9884	0.0325	0.2871	0.3328	0.5519	0.1715	0.3841	0.0121	0.1715	0.9444	0.5554	0.1103	0.6029		1.03247	1.56587	0.779004	0.613098		100	100	100	100		Lipid	Lysolipid	69747-55-3;	5842	482.3
	642			1-oleoylglycerophosphoethanolamine	LC/MS pos	35628				1.53	2.25	0.94	1.39					0.3287	0.9884	0.0436	0.3011	0.6305	0.6799	0.2752	0.4264	0.0216	0.2142	0.7335	0.5092	0.2755	0.7538		1.04987	1.4563	0.687336	0.648196		100	100	100	100		Lipid	Lysolipid		5662	480.2
	643			2-oleoylglycerophosphoethanolamine*	LC/MS pos	35683				1.05	1.41	0.88	1.17					0.943	0.9886	0.2531	0.5921	0.4534	0.6459	0.5511	0.4938	0.2935	0.6751	0.7206	0.5067	0.3308	0.7671		1.05191	1.23553	0.997435	0.873498		100	100	100	100		Lipid	Lysolipid		5625	480.2
	643.5			1-linoleoylglycerophosphoethanolamine*	LC/MS neg	32635				1.57	1.39	1.77	1.58					0.2843	0.9884	0.4532	0.7183	0.0286	0.4529	0.2487	0.4264	0.188	0.5996	0.0296	0.1697	0.828	0.8923		1.11404	1.75643	0.71074	1.25986		100	100	100	100		Lipid	Lysolipid		5725	476.3
	643.6			2-linoleoylglycerophosphoethanolamine*	LC/MS pos	34666				0.59	0.5	1.57	1.33					0.31	0.9884	0.6013	0.7737	0.7276	0.7119	0.2661	0.4264	0.284	0.6751	0.3904	0.4435	0.8112	0.8923		0.750693	1.00189	1.2647	1.98745		100	100	100	100		Lipid	Lysolipid		5541	478.3
	644			1-arachidonoylglycerophosphoethanolamine*	LC/MS neg	35186				1.13	1.19	0.97	1.02					0.5278	0.9884	0.4238	0.7105	0.8447	0.7292	0.9754	0.5768	0.3034	0.6751	0.902	0.5419	0.8682	0.8923		1.14368	1.16279	1.00828	0.975801		100	100	100	100		Lipid	Lysolipid		5731	500.3
	645			2-arachidonoylglycerophosphoethanolamine*	LC/MS pos	34656				1	1.42	0.94	1.34					0.9257	0.9884	0.2154	0.5753	0.4997	0.6459	0.3202	0.4264	0.2994	0.6751	0.9958	0.573	0.2541	0.7418		0.944078	1.26301	0.942515	0.887467		100	100	100	100		Lipid	Lysolipid		5525	502.3
	645.2			2-docosapentaenoylglycerophosphoethanolamine*	LC/MS pos	34875				0.97	1.32	0.89	1.21					0.8759	0.9884	0.2841	0.6194	0.5203	0.6459	0.4894	0.4684	0.4582	0.741	0.9205	0.5456	0.3439	0.7671		0.964601	1.16376	0.996987	0.884917		100	100	100	100		Lipid	Lysolipid		5548	528.2
	645.4			2-docosahexaenoylglycerophosphoethanolamine*	LC/MS pos	34258				0.85	1.17	0.77	1.06					0.5746	0.9884	0.377	0.6712	0.3445	0.5519	0.6386	0.5153	0.7315	0.8115	0.6161	0.4891	0.2858	0.756		0.992899	1.04819	1.16226	0.897087		100	100	100	100		Lipid	Lysolipid		5512	526.2
	648			1-myristoylglycerophosphocholine	LC/MS pos	35626				1.04	2.8	0.93	2.51					0.8689	0.9884	0.0279	0.2786	0.5694	0.6614	0.0313	0.2228	0.0359	0.281	0.2663	0.3709	0.0527	0.4821		0.854495	2.14828	0.822267	0.768045		100	100	100	83		Lipid	Lysolipid	20559-16-4;	5481	468.3
	649			2-myristoylglycerophosphocholine*	LC/MS pos	35681				0.75	1.76	1.14	2.68					0.4178	0.9884	0.2045	0.5753	0.8638	0.7292	0.0673	0.2848	0.5705	0.7586	0.1939	0.3267	0.1269	0.6292		0.557182	1.49566	0.743166	0.850403		33	83	67	67		Lipid	Lysolipid		5450	468.3
	649.5			1-pentadecanoylglycerophosphocholine*	LC/MS pos	37418				0.95	2.5	0.79	2.09					0.8196	0.9884	0.052	0.3154	0.3094	0.5406	0.0984	0.3113	0.0911	0.4811	0.7225	0.5067	0.0568	0.4854		0.933102	1.95434	0.985199	0.780684		100	100	100	100		Lipid	Lysolipid		5563	482.3
	650			1-palmitoylglycerophosphocholine	LC/MS pos	33955	C04102			1.16	2.59	0.98	2.19					0.6561	0.9884	0.026	0.2719	0.646	0.6799	0.0256	0.205	0.0217	0.2142	0.2428	0.3696	0.0634	0.4854		1.0278	2.25572	0.884604	0.870882		100	100	100	100		Lipid	Lysolipid	17364-16-8;	5671	496.4
	651			2-palmitoylglycerophosphocholine*	LC/MS pos	35253				1.07	1.78	1.47	2.44					0.9553	0.9895	0.1154	0.4532	0.8301	0.7292	0.0438	0.2524	0.2072	0.6034	0.1024	0.2648	0.1833	0.7159		0.859317	2.09796	0.802041	1.17908		100	100	100	83		Lipid	Lysolipid		5604	496.3
	652			1-palmitoleoylglycerophosphocholine*	LC/MS pos	33230				1.01	2.39	0.8	1.9					0.7986	0.9884	0.0685	0.3674	0.5747	0.6618	0.1694	0.3841	0.1028	0.5189	0.6682	0.5044	0.1893	0.7159		0.75284	1.42779	0.74586	0.597771		100	100	83	83		Lipid	Lysolipid		5524	494.3
	653			2-palmitoleoylglycerophosphocholine*	LC/MS pos	35819				0.94	1.81	0.64	1.24					0.8897	0.9884	0.1083	0.4494	0.2172	0.5263	0.4651	0.4541	0.1895	0.5996	0.5164	0.4832	0.1413	0.6347		0.818731	1.01567	0.873107	0.562165		100	100	100	100		Lipid	Lysolipid		5482	494.3
	654			1-heptadecanoylglycerophosphocholine	LC/MS pos	33957				1.23	3.71	0.74	2.23					0.6414	0.9884	0.0105	0.1613	0.2272	0.5263	0.048	0.2524	0.007	0.1456	0.6639	0.5044	0.0226	0.3433		1.33135	2.96572	1.08356	0.799538		100	100	100	100		Lipid	Lysolipid	50930-23-9;	5750	510.4
	655			1-stearoylglycerophosphocholine	LC/MS pos	33961				1.25	3.47	1.03	2.87					0.5807	0.9884	0.011	0.1613	0.6196	0.6799	0.0082	0.1237	0.0059	0.1456	0.1148	0.2823	0.023	0.3433		1.03783	2.97635	0.828913	0.85758		100	100	100	100		Lipid	Lysolipid	19420-57-6;	5844	524.4
	657			1-oleoylglycerophosphocholine	LC/MS pos	33960	C03916	HMDB02815		1.4	2.2	1.09	1.71					0.4417	0.9884	0.0526	0.3154	0.9168	0.7373	0.1686	0.3841	0.0394	0.2888	0.32	0.4028	0.2575	0.7418		1.11059	1.89773	0.795089	0.8641		100	100	100	100		Lipid	Lysolipid	19420-56-5;	5700	522.4
	658			2-oleoylglycerophosphocholine*	LC/MS pos	35254				1.02	1.63	0.81	1.29					0.9527	0.9895	0.1704	0.5433	0.407	0.6033	0.3951	0.4299	0.2592	0.6751	0.8736	0.5419	0.231	0.7418		1.02041	1.31931	0.996661	0.807581		100	100	100	100		Lipid	Lysolipid		5640	522.4
	659			1-linoleoylglycerophosphocholine	LC/MS pos	34419	C04100			1.32	2.35	1.88	3.36					0.3093	0.9884	0.0443	0.3011	0.3139	0.541	0.0021	0.0981	0.0211	0.2142	0.01	0.1533	0.3546	0.7671		0.756104	2.54082	0.574662	1.08247		100	100	83	83		Lipid	Lysolipid		5574	520.4
	660			2-linoleoylglycerophosphocholine*	LC/MS pos	35257				0.5	0.62	1.81	2.23					0.354	0.9884	0.6776	0.7885	0.2866	0.538	0.0045	0.0981	0.3159	0.6769	0.0204	0.1697	0.6597	0.8737		0.580852	1.29789	1.15036	2.08225		100	100	83	100		Lipid	Lysolipid		5544	520.4
	664			2-arachidonoylglycerophosphocholine*	LC/MS pos	35256				0.85	1.42	1.12	1.87					0.6162	0.9884	0.2518	0.5921	0.7649	0.7189	0.1643	0.3841	0.595	0.7638	0.435	0.4612	0.2252	0.7418		0.822497	1.54211	0.970296	1.0865		100	100	100	83		Lipid	Lysolipid		5524	544.3
	669			1-palmitoylglycerophosphoinositol*	LC/MS neg	35305	C03819			1.36	1.57	0.77	0.89					0.2439	0.9884	0.0852	0.386	0.1712	0.5153	0.6804	0.5153	0.0321	0.2607	0.1844	0.3198	0.4511	0.823		1.37121	1.22558	1.01105	0.778731		100	100	100	100		Lipid	Lysolipid		5573	571.3
	669.5			1-palmitoleoylglycerophosphoinositol*	LC/MS neg	36618	C03819			1.14	0.87	0.77	0.59					0.3471	0.9884	0.7764	0.8082	0.2745	0.5346	0.0504	0.2524	0.8936	0.8526	0.0224	0.1697	0.5106	0.8518		1.3322	0.786478	1.16882	0.901522		100	100	100	100		Lipid	Lysolipid		5442	569.3
	670			1-stearoylglycerophosphoinositol	LC/MS neg	19324	C03819			1.5	2.51	0.88	1.48					0.0096	0.6452	< 0.001	0.0078	0.3409	0.5519	0.0182	0.1635	< 0.001	0.0001	0.2132	0.3401	0.0136	0.313		1.20623	1.7836	0.805785	0.70996		100	100	100	100		Lipid	Lysolipid		5800	599.4
	670.4			1-oleoylglycerophosphoinositol*	LC/MS neg	36602	C03819			1.15	1.04	0.74	0.67					0.5998	0.9884	0.9782	0.8362	0.1338	0.5153	0.117	0.3362	0.7971	0.833	0.0225	0.1697	0.836	0.8923		1.15533	0.773601	1.00707	0.74206		100	100	100	100		Lipid	Lysolipid		5577	597.4
	671			1-arachidonoylglycerophosphoinositol*	LC/MS neg	34214	C03819			0.84	0.91	0.7	0.76					0.6631	0.9884	0.5148	0.7184	0.2369	0.5263	0.1683	0.3841	0.4251	0.7322	0.059	0.2013	0.7256	0.8923		1.14158	0.865426	1.36483	0.95077		100	83	100	100		Lipid	Lysolipid		5479	619.4
	671.5			1-heptadecanoylglycerophosphoethanolamine*	LC/MS neg	37419				1.55	1.42	0.86	0.79					0.2537	0.9884	0.6604	0.7885	0.3032	0.538	0.2922	0.4264	0.3074	0.6751	0.1358	0.2974	0.782	0.8923		2.02944	1.59714	1.312	1.12632		100	100	100	100		Lipid	Lysolipid		6029	466.3
	672		Monoacylglycerol	1-myristoylglycerol (1-monomyristin)	GC/MS	35625				0.85	1.56	0.72	1.32					0.4122	0.9884	0.0558	0.3232	0.1594	0.5153	0.0722	0.2896	0.2036	0.6034	0.7435	0.5114	0.0301	0.3582		0.995358	1.31327	1.17448	0.840138		100	100	100	100		Lipid	Monoacylglycerol	75685-84-6;	2052	343.2
	673			2-myristoylglycerol (2-monomyristin)	GC/MS	34383				0.82	1.36	1.1	1.82					0.4711	0.9884	0.1283	0.4868	0.7549	0.714	0.0062	0.1176	0.5255	0.7414	0.0347	0.1697	0.099	0.5891		0.74232	1.35312	0.906117	0.996276		67	100	83	67		Lipid	Monoacylglycerol	27214-38-6;	2040	285.2
	673.6			1-pentadecanoylglycerol (1-monopentadecanoin)	GC/MS	34385				0.99	1.3	0.75	0.98					0.8845	0.9884	0.1667	0.5394	0.1512	0.5153	0.7398	0.5168	0.2123	0.6061	0.1523	0.3086	0.2812	0.7549		1.05518	1.03155	1.06397	0.79398		100	100	100	100		Lipid	Monoacylglycerol		2085	357.3
	674			1-palmitoylglycerol (1-monopalmitin)	GC/MS	21127	C01885			1.14	2.09	0.78	1.42					0.2275	0.9884	0.0019	0.0452	0.098	0.4529	0.0669	0.2848	< 0.001	0.0085	0.6928	0.5046	0.0091	0.313		1.07103	1.52293	0.937863	0.727222		100	100	100	100		Lipid	Monoacylglycerol	542-44-9;	2119.5	371.3
	675			2-palmitoylglycerol (2-monopalmitin)	GC/MS	33419				0.93	1.94	0.79	1.65					0.8431	0.9884	< 0.001	0.0244	0.2615	0.5263	0.0022	0.0981	0.0058	0.1456	0.1752	0.3164	0.0029	0.313		1.00507	1.66043	1.08057	0.855431		100	100	100	100		Lipid	Monoacylglycerol	23470-00-0;	2108	129
	676			1-stearoylglycerol (1-monostearin)	GC/MS	21188	C01885			1.17	2.05	0.91	1.6					0.1837	0.9884	0.0012	0.0404	0.6065	0.6799	0.0089	0.1237	< 0.001	0.0031	0.0351	0.1697	0.0073	0.313		1.10346	1.765	0.943252	0.862177		100	100	100	100		Lipid	Monoacylglycerol	123-94-4;	2186.6	399.4
	678			1-oleoylglycerol (1-monoolein)	GC/MS	21184	C01885			0.66	1.42	0.53	1.13					0.187	0.9884	0.1519	0.5101	0.0629	0.4529	0.5337	0.4849	0.7922	0.833	0.1224	0.2914	0.042	0.4541		1.03798	1.17805	1.57353	0.829328		100	100	100	100		Lipid	Monoacylglycerol	111-03-5;	2181.2	397.4
	678.5			2-oleoylglycerol (2-monoolein)	GC/MS	35848				0.79	0.93	0.94	1.1					0.6462	0.9884	0.6918	0.7885	0.8885	0.734	0.5777	0.5011	0.5354	0.7414	0.6941	0.5046	0.8874	0.8923		0.744227	0.815213	0.936958	0.879596		50	50	17	50		Lipid	Monoacylglycerol	3443-84-3;	2170	410.1
	680			1-heptadecanoylglycerol (1-monoheptadecanoin)	GC/MS	34391				1.04	1.93	0.8	1.49					0.6893	0.9884	< 0.001	0.022	0.3103	0.5406	0.0044	0.0981	0.0023	0.0746	0.34	0.4127	0.0106	0.313		0.95038	1.41576	0.916622	0.735342		100	100	100	100		Lipid	Monoacylglycerol		2156	385.2
	690		Diacylglycerol	1,2-dipalmitoylglycerol	GC/MS	35727		HMDB05200		1.13	2.11	0.9	1.69					0.651	0.9884	0.153	0.5101	0.7491	0.714	0.3616	0.4264	0.1387	0.5602	0.5591	0.4832	0.3402	0.7671		0.853619	1.44099	0.757686	0.682992		67	83	50	67		Lipid	Diacylglycerol	40290-32-2;	2638.5	313.3
	691			1,3-dipalmitoylglycerol	GC/MS	35728				0.63	1.92	0.52	1.59					0.4408	0.9884	0.1942	0.5622	0.2033	0.5263	0.4222	0.4345	0.6331	0.7844	0.6687	0.5044	0.132	0.6347		0.743576	1.18447	1.18025	0.61604		100	83	83	67		Lipid	Diacylglycerol	26657-95-4 ;	2667.9	371.3
	695		Sphingolipid	sphinganine	LC/MS pos	17769	C00836	HMDB00269		1.46	9.81	0.98	6.58					0.3066	0.9884	0.0013	0.0404	0.7709	0.7189	0.0039	0.0981	< 0.001	0.0047	0.0033	0.1228	0.0017	0.313		0.909602	5.98224	0.621122	0.609541		83	100	83	67		Lipid	Sphingolipid	3102-56-5;	5175	302.3
	697			sphingosine	LC/MS pos	17747	C00319	HMDB00252		1.38	3.65	0.94	2.49					0.8067	0.9884	0.0178	0.2058	0.5348	0.6459	0.0636	0.2848	0.0302	0.2542	0.2846	0.3743	0.0602	0.4854		0.917526	2.28119	0.664179	0.625734		100	100	100	100		Lipid	Sphingolipid	123-78-4;	5197	300.2
	706			stearoyl sphingomyelin	GC/MS	19503	C00550	HMDB01348		0.96	1.08	1.03	1.15					0.6991	0.9884	0.5102	0.7184	0.9788	0.7584	0.2551	0.4264	0.8163	0.843	0.4226	0.4563	0.4461	0.823		0.994905	1.14548	1.03513	1.06555		100	100	100	100		Lipid	Sphingolipid	85187-10-6;85187-10-6 ;	2645	311.3
	720		Sterol/Steroid	cholesterol	GC/MS	63	C00187	HMDB00067		0.93	1.2	0.92	1.18					0.3831	0.9884	0.1112	0.453	0.3159	0.541	0.1299	0.347	0.4082	0.7303	0.6089	0.4882	0.0653	0.4854		0.975258	1.14863	1.04754	0.958999		100	100	100	100		Lipid	Sterol/Steroid	57-88-5;	2316.9	329.3
	723			7-alpha-hydroxycholesterol	GC/MS	35692	C03594	HMDB01496		0.63	0.93	1.21	1.81					0.3049	0.9884	0.9932	0.8372	0.862	0.7292	0.2529	0.4264	0.5375	0.7414	0.3693	0.4293	0.5284	0.8528		0.407661	0.737155	0.65057	0.790069		50	50	50	50		Lipid	Sterol/Steroid	566-27-8;	2300	456.2
	724			7-beta-hydroxycholesterol	GC/MS	35092	C03594	HMDB06119		0.99	0.84	1.43	1.21					0.9224	0.9884	0.4227	0.7105	0.1684	0.5153	0.9184	0.564	0.4218	0.7322	0.366	0.4288	0.4643	0.823		0.965198	1.16946	0.972816	1.39407		100	100	100	100		Lipid	Sterol/Steroid	566-27-8;	2340	456.4
	770	Nucleotide	Purine metabolism, (hypo)xanthine/inosine containing	xanthine	LC/MS pos	3147	C00385	HMDB00292		0.92	1.11	1.02	1.24					0.5315	0.9884	0.475	0.7184	0.9507	0.7465	0.1425	0.368	0.8625	0.8526	0.2918	0.3789	0.3358	0.7671		0.894431	1.10556	0.972018	0.994801		100	100	100	100		Nucleotide	Purine metabolism, (hypo)xanthine/inosine containing	69-89-6;	1430	153.1
	771			xanthosine	LC/MS pos	15136	C01762	HMDB00299		0.91	1.83	0.89	1.8					0.8773	0.9884	0.0872	0.386	0.8171	0.7292	0.0987	0.3113	0.2326	0.6525	0.2766	0.3737	0.1613	0.6856		0.908701	1.63578	1.00386	0.891448		100	100	100	100		Nucleotide	Purine metabolism, (hypo)xanthine/inosine containing	146-80-5;	1785	285
	773			hypoxanthine	LC/MS neg	3127	C00262	HMDB00157		1	1.16	1.01	1.17					0.9194	0.9884	0.0825	0.386	0.9147	0.7373	0.0785	0.2921	0.2436	0.6669	0.1463	0.3047	0.1895	0.7159		0.923209	1.08392	0.926375	0.93659		100	100	100	100		Nucleotide	Purine metabolism, (hypo)xanthine/inosine containing	68-94-0;	1313	135.1
	774			inosine	LC/MS neg	1123	C00294	HMDB00195		0.94	1.03	0.88	0.97					0.5002	0.9884	0.7834	0.8082	0.2491	0.5263	0.715	0.5166	0.8105	0.8409	0.2563	0.3696	0.5099	0.8518		1.00599	0.972587	1.07321	0.948198		100	100	100	100		Nucleotide	Purine metabolism, (hypo)xanthine/inosine containing	58-63-9;	1630	267.2
	776			inosine 5'-monophosphate (IMP)	LC/MS pos	2133	C00130	HMDB00175		2.01	1.57	1.89	1.47					0.0822	0.9884	0.2784	0.6187	0.2282	0.5263	0.3852	0.4287	0.0509	0.3307	0.1359	0.2974	0.8274	0.8923		1.00269	1.47835	0.498084	0.939651		100	100	67	67		Nucleotide	Purine metabolism, (hypo)xanthine/inosine containing	4691-65-0;	1310	349
	778		Purine metabolism, adenine containing	adenine	GC/MS	554	C00147	HMDB00034		1.48	0.94	1.63	1.04					0.1162	0.9884	0.685	0.7885	0.0793	0.4529	0.6328	0.5153	0.1186	0.5252	0.0419	0.1744	0.0735	0.4946		0.978565	1.01492	0.662478	1.08163		100	100	67	100		Nucleotide	Purine metabolism, adenine containing	73-24-5;	1804.2	264
	779			adenosine	LC/MS pos	555	C00212	HMDB00050		1.22	0.74	1.35	0.81					0.123	0.9884	0.0794	0.3849	0.035	0.4529	0.1864	0.3875	0.5108	0.741	0.793	0.5235	0.0171	0.313		1.05642	0.857891	0.864334	1.16613		100	100	100	100		Nucleotide	Purine metabolism, adenine containing	58-61-7;	1605	268.1
	781			N1-methyladenosine	LC/MS pos	15650	C02494	HMDB03331		0.84	0.84	0.77	0.77					0.5259	0.9884	0.4263	0.7105	0.3034	0.538	0.1623	0.3841	0.3014	0.6751	0.0822	0.237	0.8406	0.8923		1.21014	0.935753	1.43892	1.11389		100	100	100	100		Nucleotide	Purine metabolism, adenine containing	15763-06-1;	1356	282.1
	783.5			adenosine 2'-monophosphate (2'-AMP)	LC/MS pos	36815	C00946	HMDB11617		1.04	1.19	1.18	1.35					0.644	0.9884	0.1365	0.4921	0.2941	0.538	0.0114	0.1452	0.2134	0.6061	0.0235	0.1697	0.643	0.8737		0.919822	1.24345	0.88539	1.04684		100	100	100	100		Nucleotide	Purine metabolism, adenine containing	130-49-4;	1625	348.1
	784			adenosine 3'-monophosphate (3'-AMP)	LC/MS pos	35142	C01367	HMDB03540		1.57	0.58	2.29	0.85					0.0816	0.9884	0.1048	0.4433	0.0294	0.4529	0.2368	0.4264	0.6167	0.7741	0.5849	0.4832	0.0169	0.313		1.11856	0.948555	0.714367	1.6324		100	100	100	100		Nucleotide	Purine metabolism, adenine containing	84-21-9;	1451	348.1
	785			adenosine 5'-monophosphate (AMP)	LC/MS pos	32342	C00020	HMDB00045		1.25	0.74	1.46	0.86					0.1725	0.9884	0.1918	0.5622	0.0961	0.4529	0.3391	0.4264	0.7617	0.8119	0.6191	0.4891	0.0594	0.4854		1.0675	0.920525	0.85399	1.24639		100	100	100	100		Nucleotide	Purine metabolism, adenine containing	149022-20-8;	1210	348.1
	787			adenosine 5'-diphosphate (ADP)	LC/MS neg	3108	C00008	HMDB01341		1.32	1.03	1.44	1.12					0.0814	0.9884	0.9481	0.8189	0.0401	0.4529	0.4571	0.4492	0.1092	0.5252	0.021	0.1697	0.1267	0.6292		1.03052	1.14953	0.780265	1.12118		100	100	100	100		Nucleotide	Purine metabolism, adenine containing	20398-34-9;	800	426.1
	796		Purine metabolism, guanine containing	guanosine	LC/MS neg	1573	C00387	HMDB00133		0.89	1.04	0.8	0.94					0.4269	0.9884	0.8751	0.8158	0.2694	0.5299	0.7373	0.5168	0.7645	0.8119	0.2931	0.3789	0.5696	0.8528		1.00611	0.948665	1.13426	0.91015		100	100	100	100		Nucleotide	Purine metabolism, guanine containing	118-00-3;	1675	282.1
	798			guanosine 5'- monophosphate (GMP)	LC/MS pos	2849	C00144	HMDB01397		1.15	0.84	1.31	0.95					0.2071	0.9884	0.3182	0.6482	0.1156	0.4992	0.6771	0.5153	0.9918	0.8689	0.2588	0.3696	0.111	0.6029		1.04749	0.999965	0.908419	1.18702		100	100	100	100		Nucleotide	Purine metabolism, guanine containing	5550-12-9;	1300	364
	809		Purine metabolism, urate metabolism	urate	GC/MS	1604	C00366	HMDB00289		0.95	1.18	1.43	1.79					0.92	0.9884	0.6752	0.7885	0.2601	0.5263	0.1116	0.3268	0.8671	0.8526	0.0504	0.1843	0.74	0.8923		0.777061	1.39105	0.82137	1.17416		100	100	100	100		Nucleotide	Purine metabolism, urate metabolism	69-93-2;	1928	441.2
	812		Pyrimidine metabolism, cytidine containing	cytidine	LC/MS pos	514	C00475	HMDB00089		0.96	1.03	0.96	1.03					0.6241	0.9884	0.7288	0.8082	0.6607	0.6811	0.6868	0.5153	0.8953	0.8526	0.9737	0.5655	0.5453	0.8528		0.981884	1.01122	1.02453	0.985932		100	100	100	100		Nucleotide	Pyrimidine metabolism, cytidine containing	65-46-3;	1105	244
	816			cytidine 5'-monophosphate (5'-CMP)	LC/MS pos	2372	C00055	HMDB00095		1.12	0.81	1.12	0.81					0.2327	0.9884	0.0356	0.3011	0.1694	0.5153	0.0512	0.2524	0.3995	0.7262	0.4145	0.4563	0.0147	0.313		1.12536	0.90815	1.00495	1.12158		100	100	100	100		Nucleotide	Pyrimidine metabolism, cytidine containing	63-37-6;	887	324
	819			2'-deoxycytidine	LC/MS pos	15949	C00881	HMDB00014		0.71	1.26	0.87	1.55					0.4179	0.9884	0.2482	0.5921	0.8708	0.7299	0.0273	0.2078	0.9379	0.8672	0.2643	0.3709	0.1648	0.6881		0.740422	1.14699	1.05002	0.908899		83	100	67	83		Nucleotide	Pyrimidine metabolism, cytidine containing	951-77-9;	1256	228
	833		Pyrimidine metabolism, uracil containing	uracil	GC/MS	605	C00106	HMDB00300		0.97	1.62	0.93	1.56					0.8968	0.9884	0.0399	0.3011	0.8638	0.7292	0.0825	0.2989	0.1911	0.5996	0.1992	0.3282	0.1338	0.6347		0.889698	1.38596	0.918191	0.853075		100	100	100	100		Nucleotide	Pyrimidine metabolism, uracil containing	66-22-8;	1370.4	241
	835			uridine	LC/MS neg	606	C00299	HMDB00296		0.85	1.16	0.83	1.13					0.186	0.9884	0.2486	0.5921	0.1681	0.5153	0.2858	0.4264	0.9753	0.8689	0.7003	0.5046	0.0769	0.4946		0.923335	1.04364	1.08253	0.903555		100	100	100	100		Nucleotide	Pyrimidine metabolism, uracil containing	58-96-8;	1467	243.1
	836			pseudouridine	LC/MS neg	33442	C02067	HMDB00767		1	1.1	0.81	0.9					0.8953	0.9884	0.3511	0.6712	0.164	0.5153	0.0333	0.2228	0.3568	0.6988	0.0443	0.1744	0.4314	0.823		1.07405	0.965688	1.07579	0.874725		100	100	100	100		Nucleotide	Pyrimidine metabolism, uracil containing	1445-07-4;	1104	243.1
	840			uridine 5'-monophosphate (UMP)	LC/MS pos	2856	C00105	HMDB00288		1.1	0.93	1.07	0.91					0.4512	0.9884	0.5511	0.7347	0.561	0.6555	0.4408	0.4443	0.8955	0.8526	0.8905	0.5419	0.3296	0.7671		1.08188	0.982146	0.987134	1.05198		100	100	100	100		Nucleotide	Pyrimidine metabolism, uracil containing	3387-36-8;	1079	325
	844	Cofactors and vitamins	Ascorbate and aldarate metabolism	gulono-1,4-lactone	GC/MS	33454	C01040	HMDB03466		0.88	0.75	1.17	1					0.5688	0.9884	0.628	0.7885	0.8664	0.7292	0.7839	0.5213	0.4463	0.7402	0.7497	0.5116	0.938	0.8968		0.855955	0.857125	0.970583	1.13863		100	100	100	100		Cofactors and vitamins	Ascorbate and aldarate metabolism	1128-23-0;	1862	333.1
	853		Folate metabolism	5-methyltetrahydrofolate (5MeTHF)	LC/MS neg	18330	C00440	HMDB01396		1.24	1.34	1.17	1.27					0.4521	0.9884	0.6014	0.7737	0.6593	0.6811	0.7325	0.5166	0.39	0.7262	0.5894	0.4832	0.9711	0.899		0.965701	1.2221	0.781341	0.911212		100	67	100	83		Cofactors and vitamins	Folate metabolism	68703-91-3;	1838	458.2
	865		Nicotinate and nicotinamide metabolism	nicotinamide	LC/MS pos	594	C00153	HMDB01406		1.03	1.07	1.12	1.17					0.7721	0.9884	0.7329	0.8082	0.3936	0.6015	0.3885	0.4288	0.6502	0.79	0.2174	0.3432	0.9664	0.899		0.972653	1.134	0.943909	1.05586		100	100	100	100		Cofactors and vitamins	Nicotinate and nicotinamide metabolism	98-92-0;	1267	123.1
	867			nicotinamide ribonucleotide (NMN)	LC/MS pos	22152	C00455	HMDB00229		0.96	1.16	0.9	1.1					0.9354	0.9884	0.1336	0.4898	0.6469	0.6799	0.3083	0.4264	0.4253	0.7322	0.8967	0.5419	0.3508	0.7671		1.03273	1.13736	1.08085	0.976739		100	100	100	100		Cofactors and vitamins	Nicotinate and nicotinamide metabolism	1094-61-7;	886	335.1
	868			nicotinamide adenine dinucleotide (NAD+)	LC/MS pos	5278	C00003	HMDB00902		0.96	0.69	1.12	0.8					0.7685	0.9884	0.24	0.5921	0.8483	0.7292	0.3349	0.4264	0.2365	0.6553	0.5299	0.4832	0.3793	0.792		1.09769	0.877699	1.14063	1.27759		100	100	100	100		Cofactors and vitamins	Nicotinate and nicotinamide metabolism	53-84-9;	1370	664
	869			nicotinamide adenine dinucleotide reduced (NADH)	LC/MS neg	31475	C00004	HMDB01487		1.17	0.79	1.25	0.85					0.6004	0.9884	0.3717	0.6712	0.3573	0.5632	0.6428	0.5153	0.8343	0.843	0.7277	0.5076	0.318	0.7671		1.06469	0.901621	0.912393	1.13995		100	67	83	83		Cofactors and vitamins	Nicotinate and nicotinamide metabolism	58-68-4 ;606-68-8;	1554	664.1
	871			nicotinamide adenine dinucleotide phosphate (NADP+)	LC/MS pos	32380	C00005	HMDB00217		1.1	0.98	1.22	1.09					0.4905	0.9884	0.8571	0.8158	0.4367	0.6425	0.9978	0.5822	0.7618	0.8119	0.5599	0.4832	0.5573	0.8528		1.02084	1.10769	0.92503	1.13147		100	100	100	100		Cofactors and vitamins	Nicotinate and nicotinamide metabolism	53-59-8 ;1184-16-3;	1330	743.9
	875			nicotinamide riboside*	LC/MS pos	33013	C03150	HMDB00855		0.84	1.1	0.83	1.1					0.1661	0.9884	0.4629	0.7184	0.1969	0.5263	0.4844	0.4669	0.7422	0.8115	0.5212	0.4832	0.1372	0.6347		0.977983	1.07104	1.16292	0.970502		100	100	100	100		Cofactors and vitamins	Nicotinate and nicotinamide metabolism	1341-23-7;	955	255.1
	876			adenosine 5'diphosphoribose	LC/MS neg	558	C00301	HMDB01178		0.97	0.86	1.04	0.93					0.8179	0.9884	0.3939	0.6877	0.7319	0.7126	0.8965	0.5596	0.4841	0.741	0.9034	0.5419	0.7458	0.8923		1.16189	1.07811	1.20234	1.24829		100	100	100	100		Cofactors and vitamins	Nicotinate and nicotinamide metabolism	68414-18-6;	964	558.1
	884			1-methylnicotinamide	LC/MS pos	27665	C02918	HMDB00699		0.94	0.89	0.91	0.87					0.7219	0.9884	0.5046	0.7184	0.5477	0.6459	0.2393	0.4264	0.4572	0.741	0.2251	0.3486	0.7986	0.8923		1.03782	0.898447	1.10787	1.00406		100	100	100	100		Cofactors and vitamins	Nicotinate and nicotinamide metabolism	1005-24-9;	688	137.1
	887		Pantothenate and CoA metabolism	pantothenate	LC/MS pos	1508	C00864	HMDB00210		0.99	0.87	1.08	0.95					0.9432	0.9886	0.2578	0.5921	0.5065	0.6459	0.6123	0.5124	0.352	0.6988	0.9184	0.5456	0.4019	0.8058		0.958107	0.909153	0.96959	1.04707		100	100	100	100		Cofactors and vitamins	Pantothenate and CoA metabolism	137-08-6;	2218	220.1
	888			phosphopantetheine	LC/MS pos	15504	C01134	HMDB01416		0.77	0.42	0.82	0.44					0.0735	0.9884	0.1149	0.4532	0.2802	0.5377	0.0351	0.2228	0.0439	0.3011	0.0102	0.1533	0.2387	0.7418		0.927957	0.408744	1.19924	0.983821		100	100	100	100		Cofactors and vitamins	Pantothenate and CoA metabolism	NA;	2323	359.1
	889			coenzyme a	LC/MS neg	2936	C00010	HMDB01423		1.1	0.93	1.08	0.91					0.4876	0.9884	0.7941	0.8082	0.8654	0.7292	0.5245	0.4813	0.9021	0.8526	0.7376	0.5097	0.5617	0.8528		1.12381	1.0269	1.02366	1.10649		100	100	100	100		Cofactors and vitamins	Pantothenate and CoA metabolism	85-61-0;18439-24-2;	1600	766.1
	898		Pyridoxal metabolism	pyridoxal	LC/MS pos	1651	C00250	HMDB01545		0.8	0.87	0.92	1					0.0537	0.9884	0.053	0.3154	0.3402	0.5519	0.936	0.5657	0.0065	0.1456	0.5662	0.4832	0.4857	0.8317		0.921987	0.917981	1.14799	1.05749		100	100	100	100		Cofactors and vitamins	Pyridoxal metabolism	65-22-5;	1210	168.1
	899		Riboflavin metabolism	flavin adenine dinucleotide (FAD)	LC/MS neg	2134	C00016	HMDB01248		0.92	0.91	0.96	0.95					0.2809	0.9884	0.5366	0.7332	0.6194	0.6799	0.5204	0.4813	0.2889	0.6751	0.4119	0.4563	0.9526	0.899		1.0004	0.953777	1.09316	1.04463		100	100	100	100		Cofactors and vitamins	Riboflavin metabolism	146-14-5;84366-81-4;	2413	784.1
	900			riboflavin (Vitamin B2)	LC/MS pos	1827	C00255	HMDB00244		0.92	1.06	0.9	1.04					0.7247	0.9884	0.671	0.7885	0.6126	0.6799	0.8108	0.5278	0.9806	0.8689	0.7979	0.5235	0.5795	0.8622		1.00391	1.04134	1.0872	0.981648		100	100	100	100		Cofactors and vitamins	Riboflavin metabolism	83-88-5;	3111	377.2
	902		Thiamine metabolism	thiamin (Vitamin B1)	LC/MS pos	5341	C00378	HMDB00235		0.86	0.83	0.9	0.87					0.3751	0.9884	0.1813	0.5512	0.5183	0.6459	0.8542	0.5398	0.1548	0.5764	0.5929	0.4832	0.8216	0.8923		1.05953	0.916508	1.22714	1.09933		100	100	100	100		Cofactors and vitamins	Thiamine metabolism	59-43-8;	740	265.1
	905		Tocopherol metabolism	alpha-tocopherol	GC/MS	1561	C02477	HMDB01893		0.85	1.34	0.59	0.93					0.5829	0.9884	0.2584	0.5921	0.0843	0.4529	0.7974	0.5213	0.8563	0.8526	0.1344	0.2974	0.2634	0.7418		0.693298	0.644129	0.814459	0.481885		33	50	50	0		Cofactors and vitamins	Tocopherol metabolism	59-02-9;10191-41-0;	2305.4	502.5
	917		Vitamin B6 metabolism	pyridoxine (Vitamin B6)	LC/MS neg	608	C00314	HMDB02075		1	0.87	1.35	1.17					0.9188	0.9884	0.6705	0.7885	0.2815	0.5377	0.328	0.4264	0.72	0.8115	0.1387	0.2974	0.8411	0.8923		0.961282	1.12531	0.962578	1.30053		100	100	100	100		Cofactors and vitamins	Vitamin B6 metabolism	58-56-0;	1625	168.1
	955	Xenobiotics	Chemical	glycerol 2-phosphate	GC/MS	27728	C02979	HMDB02520		0.91	0.71	1.06	0.83					0.5622	0.9884	0.1828	0.5512	0.8449	0.7292	0.567	0.4991	0.1618	0.5899	0.7033	0.5046	0.5515	0.8528		1.0013	0.828829	1.10186	1.17005		83	100	100	100		Xenobiotics	Chemical	819-83-0;	1691.8	243
	968			trizma acetate	GC/MS	20710	C07182			1.28	5.37	1.36	5.71					0.2667	0.9884	0.4538	0.7183	0.2672	0.5299	0.4219	0.4345	0.2958	0.6751	0.2523	0.3696	0.6334	0.8737		0.853572	4.87383	0.666076	0.907005		33	50	50	33		Xenobiotics	Chemical	6850-28-8;	1525	306.2
	991.91			phenol red	LC/MS neg	36817	C12600,D01200			0.89	0.9	0.97	0.98					0.6158	0.9884	0.6304	0.7885	0.8358	0.7292	0.7184	0.5166	0.4867	0.741	0.6881	0.5046	0.9298	0.8968		0.965824	0.944548	1.08749	1.05207		100	100	100	100		Xenobiotics	Chemical	143-74-8;	3650	353.1
	1094		Sugar, sugar substitute, starch	erythritol	GC/MS	20699	C00503	HMDB02994		1.01	0.81	1.35	1.08					0.9115	0.9884	0.3357	0.6574	0.1631	0.5153	0.5808	0.5011	0.4363	0.7359	0.1596	0.3108	0.5347	0.8528		0.913732	0.986049	0.900565	1.2151		83	83	67	100		Xenobiotics	Sugar, sugar substitute, starch	149-32-6;	1517.5	217
